# Supplementary material for: Long non-coding RNA GBCDRlnc1 induces chemoresistance of gallbladder cancer cells by activating autophagy
Source: Mol Cancer. 2019 Apr 5;18:82. doi: 10.1186/s12943-019-1016-0 (PMC6449938; doi:10.1186/s12943-019-1016-0)
Supplement: Supplementary file 1 — Table S1. Information of the qRT-PCR primer, siRNA and shRNA sequence. (XLSX 174 kb) [file 12943_2019_1016_MOESM1_ESM.xlsx]

## Sheet: Sheet1
Supplementary Table S1. Information of the qRT-PCR primer, siRNA and shRNA sequence.
qRT-PCR primer name	primer sequence (5’-3’)
GBCDRlnc1 (Forward)	GATTTTCTGAATGGAGCGTGGTAGCATG
GBCDRlnc1 (Reverse)	TCTTCCTCACTCGGGTGGTG
PGK1 (Forward)	CCACTGTGGCTTCTGGCATA
PGK1 (Reverse)	ATGAGAGCTTTGGTTCCCCG
NR_046326 (Forward)	AGTGCCACGTCTCCAGGAACC
NR_046326 (Reverse)	GTTGGATGGACCGAATGAGGATGG
NR_120528 (Forward)	TCTAGTCCTCAGCCACTCAGAAGC
NR_120528 (Reverse)	TTGGTCACAGACAGCAGCAGTAAC
ENST00000569999 (Forward)	GCCGCAGATGGAGTCAGAATGTG
ENST00000569999 (Reverse)	ACGCCTGTTATTGTAGGACGTGTC
uc001ekq.1 (Forward)	AGGAGGCTGAGGCAGGAGAATC
uc001ekq.1 (Reverse)	GCTCTGTCACTCAGGCTAGAATG
ENST00000538329 (Forward)	TGCCACTGCACACTCTTTGG
ENST00000538329 (Reverse)	TCGTGGTCTCACAGGCTTCA
uc031plr.1 (Forward)	TTGGAGCCGGAGGCAGAAGG
uc031plr.1 (Reverse)	GATGAGGTGAGTGAGGCACATGC
ENST00000571370 (Forward)	CGCAGGCTGAACGTCGTGAAG
ENST00000571370 (Reverse)	ATTCGAGTTCCGCCTCCTACCAG
NR_024337 (Forward)	CCTGCTTCTGCGACCACAGC
NR_024337 (Reverse)	GAGCCAGGCAGCCAGAGGTC
ENST00000565254 (Forward)	TCGCCACACTCACTGCTCAATTC
ENST00000565254 (Reverse)	TAGTCGCTGGCTGGAGATTGGAG
TCONS_00021550 (Forward)	AGGAGTTCGAGACCAGCCTGAC
TCONS_00021550 (Reverse)	GTGCCTTGGAAGCCAGCTCAG
NM_004585 (Forward)	TGGCTCCTCCAGTGTCTTCTCAG
NM_004585 (Reverse)	GACCAACCATCTCCTTCGCAGAAC
NM_001565 (Forward)	TGCCATTCTGATTTGCTGCCT
NM_001565 (Reverse)	ATGCTGATGCAGGTACAGCG
NM_001878 (Forward)	CCCAAGACCTCGTGGACCAG
NM_001878 (Reverse)	CGTAGACCCTGGTGCACACA
NM_001822 (Forward)	CAGCCGACCAGCTCTTGATTGTG
NM_001822 (Reverse)	CAAGCCATCAGTCACCAGATCGTG
NM_004526(Forward)	GGCGAGGAGGACGAGGAGATG
NM_004526 (Reverse)	AAGTTCTTGAAGCGGTGGTGGATC
NM_007005 (Forward)	GGACAACCTTCTGAATGCCTGGAG
NM_007005 (Reverse)	CCACGGAGATGTCACAGCTAAGC
β-actin (Forward)	AAAGACCTGTACGCCAACAC
β-actin (Reverse)	GTCATACTCCTGCTTGCTGAT
GAPDH (Forward)	GCACCGTCAAGGCTGAGAAC
GAPDH (Reverse)	ATGGTGGTGAAGACGCCAGT
U6 (Forward)	CTCGCTTCGGCAGCACA
U6 (Reverse)	AACGCTTCACGAATTTGCGT
siRNA name	siRNA sequence (5’-3’)
si-GBCDRlnc1-1 sense	GAAGUCUUCGUCCAAGAAUTT
si-GBCDRlnc1-1 antisense	AUUCUUGGACGAAGACUUCTT
si-GBCDRlnc1-2 sense	GCACCAUCUACAGACCUAATT
si-GBCDRlnc1-2 antisense	UUAGGUCUGUAGAUGGUGCTT
si-PGK1-1 sense	CCAAGUCGGUAGUCCUUAUTT
si-PGK1-1 antisense	AUAAGGACUACCGACUUGGTT
si-PGK1-2 sense	GCUUCUGGGAACAAGGUUATT
si-PGK1-2 antisense	UAACCUUGUUCCCAGAAGCTT
si-Negative Control sense	UUCUCCGAACGUGUCACGUTT
si-Negative Control antisense	ACGUGACACGUUCGGAGAATT
shRNA name	shRNA sequence (5’-3’)
shRNA-GBCDRlnc1	GAAGTCTTCGTCCAAGAATTTCAAGAGAATTCTTGGACGAAGACTTCTT
shRNA-NC	GTTCTCCGAACGTGTCACGTCAAGAGATTACGTGACACGTTCGGAGAATT
3’-RACE-PCR primer name	primer sequence (5’-3’)
linker-adapter (3’adapter)	GCTGTCAACGATACGCTACGTAACGGCATGACAGTGTTTTTTTTTTTTTTTTTT
linker-adapter (5.3’ outer)	GCTGTCAACGATACGCTACGTAAC
linker-adapter (5.3’ inner)	GCTACGTAACGGCATGACAGTG
GBCDRlnc1 (RC330-F1)	CCCCTGAAAAGAAAGCATTTTGGAAGT
GBCDRlnc1 (RC330-F2)	GACCTAAGCAGCTGCAGTCCTGGAAC
RIP qRT-PCR primer name	primer sequence (5’-3’)
GBCDRlnc1 (Forward)	ACCACCCGAGTGAGGAAGA
GBCDRlnc1 (Reverse)	TCTCCACCTTCAGGACTTCCA
