# Supplementary material for: Long non-coding RNA GBCDRlnc1 induces chemoresistance of gallbladder cancer cells by activating autophagy
Source: Mol Cancer. 2019 Apr 5;18:82. doi: 10.1186/s12943-019-1016-0 (PMC6449938; doi:10.1186/s12943-019-1016-0)
Supplement: Supplementary file 3 — Table S2. 457 upregulated lncRNAs in NOZ/Dox with Fold Change > 2.0. (XLSX 45 kb) [file 12943_2019_1016_MOESM3_ESM.xlsx]

## Sheet: Sheet1
ProbeName	P-value	Fold Change	Regulation	seqname	GeneSymbol	source	RNA length	chrom
ASHGV40033962	0.000287025	205.976	up	TCONS_00006403	XLOC_003027	RNA-seq: Cabili et al 2011	3620	chr3
ASHGV40022632	0.00356654	48.3689	up	ENST00000568243	RP11-408H20.1	GENCODE	554	chr18
ASHGV40000967	3.46223e-06	44.2396	up	ENST00000443523	RP11-556E13.1	GENCODE	369	chr10
ASHGV40035565	5.54983e-05	41.598	up	ENST00000425894	AC027119.1	GENCODE	467	chr3
ASHGV40002789	1.67488e-05	37.9468	up	GSE61474_TCONS_00041903	GSE61474_XLOC_008359	RNA-seq: Clark et al 2015	600	chr10
ASHGV40008870	1.74733e-05	35.9166	up	T064159	G014762	RNA-seq: Iyer et al 2015	2038	chr11
ASHGV40006681	1.28622e-06	34.0448	up	ENST00000532065	RP11-231N3.1	GENCODE	684	chr11
ASHGV40051005	0.000214667	31.9705	up	ENST00000523831	KB-1615E4.2	GENCODE	331	chr8
ASHGV40047888	9.05588e-07	28.6263	up	T324368	G075944	RNA-seq: Iyer et al 2015	24047	chr7
ASHGV40036107	1.39136e-06	27.4	up	TCONS_00001113	XLOC_000358	RNA-seq: Cabili et al 2011	1361	chr1
ASHGV40047635	5.97921e-05	23.7139	up	T320438	G075065	RNA-seq: Iyer et al 2015	1556	chr7
ASHGV40044859	0.00566787	22.3146	up	NR_002812	HCG26	RefSeq	1180	chr6
ASHGV40039502	0.000710975	21.5302	up	ENST00000508664	RP11-164P12.4	GENCODE	304	chr4
ASHGV40026288	0.00403875	20.0632	up	ENST00000607613	RP11-439M11.1	GENCODE	578	chr2
ASHGV40048507	3.53422e-05	19.9525	up	T333716	G078243	RNA-seq: Iyer et al 2015	1373	chr7
ASHGV40027253	1.87317e-05	19.2717	up	NR_027142	LOC440895	RefSeq	797	chr2
ASHGV40036982	4.06561e-05	18.8451	up	NR_120606	LINCR-0002	RefSeq	1182	chr3
ASHGV40004895	0.000123232	18.7967	up	T048350	G011266	RNA-seq: Iyer et al 2015	1874	chr10
ASHGV40051146	0.00223788	18.4714	up	ENST00000605955	RP11-713M15.2	GENCODE	1141	chr8
ASHGV40039501	0.000322782	18.3516	up	TCONS_00008904	XLOC_003734	RNA-seq: Cabili et al 2011	2886	chr4
ASHGV40043217	2.75136e-05	16.3959	up	NR_001317	HCG4B	RefSeq	2624	chr6
ASHGV40053778	0.00289082	15.2957	up	ENST00000412485	GS1-600G8.5	GENCODE	1497	chrX
ASHGV40059839	0.000506001	14.7926	up	TCONS_l2_00021133	XLOC_l2_011118	RNA-seq: Cabili et al 2011	368	chr4
ASHGV40036687	0.00180916	14.4092	up	ENST00000445662	RP11-417J8.1	GENCODE	965	chr1
ASHGV40041014	0.00279994	14.0796	up	T291541	G068135	RNA-seq: Iyer et al 2015	887	chr5
ASHGV40043318	0.000493504	14.0155	up	NR_001298	HLA-DRB6	RefSeq	1235	chr6
ASHGV40019092	0.00399754	13.6461	up	T132347	G031041	RNA-seq: Iyer et al 2015	945	chr16
ASHGV40058738	9.73241e-05	13.283	up	T264577	G061035	RNA-seq: Iyer et al 2015	542	chr4
ASHGV40028464	0.000579082	13.2755	up	ENST00000565044	RP11-734K21.5	GENCODE	3273	chr2
ASHGV40057110	5.03731e-05	13.1801	up	NR_105007	LOC102477328	RefSeq	639	chr5
ASHGV40055486	3.39132e-06	13.1668	up	T381244	G090385	RNA-seq: Iyer et al 2015	2602	chrX
ASHGV40026289	0.00823279	13.0076	up	NR_033997	RNF144A-AS1	RefSeq	2348	chr2
ASHGV40037643	0.00387567	12.9221	up	TCONS_00008505	XLOC_003985	RNA-seq: Cabili et al 2011	242	chr4
ASHGV40048145	5.13118e-05	12.7391	up	ENST00000415536	AC003092.1	GENCODE	639	chr7
ASHGV40021046	0.00205374	12.4791	up	ENST00000574471	RP11-388C12.1	GENCODE	898	chr17
ASHGV40043508	4.44015e-05	12.1448	up	T027020	G006020	RNA-seq: Iyer et al 2015	624	chr1
ASHGV40004191	1.69385e-06	11.9373	up	NR_104008	KLK8	RefSeq	760	chr19
ASHGV40000504	0.00221699	11.6532	up	ENST00000420762	RP11-95P13.1	GENCODE	451	chr1
ASHGV40057685	2.6411e-05	11.5467	up	NR_033957	LINC00842	RefSeq	2872	chr10
ASHGV40040317	0.000108203	11.4951	up	NR_111908	LOC101928794	RefSeq	743	chr5
ASHGV40017168	1.00016e-05	11.3517	up	T025903	G005688	RNA-seq: Iyer et al 2015	3022	chr1
ASHGV40019879	0.00288255	10.9913	up	NR_036581	LINC00675	RefSeq	1551	chr17
ASHGV40042347	0.000153337	10.9648	up	ENST00000510230	CTB-138E5.1	GENCODE	504	chr5
ASHGV40035743	0.00155373	10.8678	up	ENST00000450746	AC116035.1	GENCODE	436	chr3
ASHGV40060509	0.000403731	10.8605	up	uc.400+	uc.400	UCR	206	chr16
ASHGV40059413	0.000237634	10.6815	up	TCONS_00010347	XLOC_004834	RNA-seq: Cabili et al 2011	369	chr5
ASHGV40030943	0.000120648	10.4673	up	TCONS_00028417	XLOC_013770	RNA-seq: Cabili et al 2011	269	chr20
ASHGV40058693	0.00112932	10.2034	up	T253914	G058495	RNA-seq: Iyer et al 2015	1065	chr3
ASHGV40038837	0.000154879	10.2002	up	ENST00000507388	RP11-1E6.1	GENCODE	653	chr4
ASHGV40027045	0.00172013	10.0501	up	ENST00000608142	RP11-1399P15.1	GENCODE	540	chr2
ASHGV40041551	0.00187428	9.99573	up	NR_038848	LINC01021	RefSeq	1120	chr5
ASHGV40046320	0.000145969	9.63063	up	T320790	G075153	RNA-seq: Iyer et al 2015	1214	chr7
ASHGV40041358	0.000184229	9.52157	up	T277857	G064429	RNA-seq: Iyer et al 2015	12371	chr5
ASHGV40052023	0.000205199	9.24883	up	T362927	G085734	RNA-seq: Iyer et al 2015	6301	chr9
ASHGV40007865	0.000352065	9.11612	up	NR_024344	MIR4697HG	RefSeq	5306	chr11
ASHGV40019281	6.69503e-07	9.08794	up	T029596	G006596	RNA-seq: Iyer et al 2015	1729	chr1
ASHGV40036156	0.000640523	9.03222	up	NR_037925	FRG2EP	RefSeq	2107	chr3
ASHGV40012971	0.0014979	8.8325	up	TCONS_00022117	XLOC_010724	RNA-seq: Cabili et al 2011	461	chr13
ASHGV40041148	0.00366973	8.78686	up	T293016	G068585	RNA-seq: Iyer et al 2015	459	chr5
ASHGV40023372	0.0111758	8.75941	up	ENST00000584252	RP11-15F12.1	GENCODE	659	chr18
ASHGV40038239	0.000288348	8.63089	up	T274165	G063704	RNA-seq: Iyer et al 2015	585	chr4
ASHGV40050483	0.000478453	8.62057	up	ENST00000607314	RP11-1002K11.1	GENCODE	1835	chr8
ASHGV40033357	0.00101239	8.5609	up	ENST00000609178	CTA-384D8.35	GENCODE	602	chr22
ASHGV40048051	0.00232082	8.46127	up	ENST00000438324	RP5-1185I7.1	GENCODE	558	chr7
ASHGV40057295	0.00130406	8.42569	up	NR_110114	LOC101927668	RefSeq	828	chr7
ASHGV40026314	4.4568e-05	8.40813	up	T184152	G042294	RNA-seq: Iyer et al 2015	4076	chr2
ASHGV40032234	0.00620872	8.31523	up	NR_038894	CBR3-AS1	RefSeq	743	chr21
ASHGV40029319	0.0135225	8.15263	up	T196592	G045320	RNA-seq: Iyer et al 2015	2637	chr2
ASHGV40043212	0.00472239	8.10523	up	NR_026973	HLA-F-AS1	RefSeq	698	chr6
ASHGV40039922	2.12775e-05	8.03997	up	T278775	G064679	RNA-seq: Iyer et al 2015	1244	chr5
ASHGV40049138	9.70749e-05	7.81166	up	ENST00000522718	RP11-150O12.1	GENCODE	1093	chr8
ASHGV40047561	0.004628	7.76847	up	NR_110014	KCCAT333	RefSeq	1395	chr7
ASHGV40057408	0.00120644	7.72653	up	NR_046343	FAM90A7P	RefSeq	1844	chr8
ASHGV40026431	0.00756	7.72599	up	T185643	G042610	RNA-seq: Iyer et al 2015	4006	chr2
ASHGV40004395	0.00883236	7.70618	up	NR_110281	LOC101927884	RefSeq	1185	chr2
ASHGV40053249	0.00415804	7.65302	up	ENST00000435915	RP11-217B7.2	GENCODE	469	chr9
ASHGV40012486	7.42017e-05	7.62172	up	T093268	G021663	RNA-seq: Iyer et al 2015	3628	chr13
ASHGV40032751	0.00121958	7.61516	up	ENST00000607679	RP11-42O15.3	GENCODE	466	chr1
ASHGV40002320	0.00125602	7.61274	up	ENST00000566876	RP11-21B23.2	GENCODE	425	chr16
ASHGV40019471	0.000430023	7.59596	up	ENST00000563072	RP11-303E16.6	GENCODE	408	chr16
ASHGV40019471	0.000430023	7.59596	up	ENST00000563072	RP11-303E16.6	GENCODE	408	chr16
ASHGV40014332	0.00196629	7.45709	up	NR_003062	SPRR2C	RefSeq	678	chr1
ASHGV40049976	0.00109832	7.44552	up	T351978	G083068	RNA-seq: Iyer et al 2015	1294	chr8
ASHGV40050455	1.06e-05	7.42314	up	NR_125816	LOC101929450	RefSeq	2997	chr8
ASHGV40043627	0.00539493	7.39203	up	T305495	G071314	RNA-seq: Iyer et al 2015	1938	chr6
ASHGV40033270	0.000800133	7.3765	up	uc003bgl.1	BC045163	UCSC_knowngene	548	chr22
ASHGV40056483	0.000181881	7.13539	up	NR_024372	FLJ25758	RefSeq	1463	chr19
ASHGV40026435	0.00141127	7.11381	up	T185709	G042626	RNA-seq: Iyer et al 2015	2709	chr2
ASHGV40057484	1.67372e-06	7.10551	up	NR_026913	LOC100133669	RefSeq	709	chr8
ASHGV40002490	0.000735718	7.09707	up	ENST00000584975	CTD-3010D24.3	GENCODE	889	chr17
ASHGV40025827	0.000303677	7.02174	up	NR_027003	DKFZp434J0226	RefSeq	1635	chr19
ASHGV40046549	0.000495793	6.97654	up	T324380	G075949	RNA-seq: Iyer et al 2015	927	chr7
ASHGV40055034	0.00297663	6.96763	up	T375688	G088702	RNA-seq: Iyer et al 2015	1287	chrX
ASHGV40020703	0.00138806	6.95242	up	NR_126169	PRR29-AS1	RefSeq	2926	chr17
ASHGV40053498	8.69466e-05	6.94362	up	T041585	G009543	RNA-seq: Iyer et al 2015	751	chr10
ASHGV40041779	0.0145911	6.94101	up	ENST00000509844	CTD-2023N9.3	GENCODE	820	chr5
ASHGV40007262	0.018922	6.87055	up	T062622	G014452	RNA-seq: Iyer et al 2015	1597	chr11
ASHGV40006833	5.17362e-05	6.60483	up	ENST00000527984	RP4-594L9.2	GENCODE	389	chr11
ASHGV40048546	0.000603338	6.51297	up	NR_024451	JHDM1D-AS1	RefSeq	2398	chr7
ASHGV40037674	8.79403e-05	6.35822	up	NR_111001	DRD5P2	RefSeq	2229	chr1
ASHGV40012970	0.00594791	6.33269	up	T099250	G023436	RNA-seq: Iyer et al 2015	559	chr13
ASHGV40014198	0.0357366	6.31555	up	T105988	G025035	RNA-seq: Iyer et al 2015	937	chr14
ASHGV40033131	0.015766	6.29078	up	uc003ari.3	DQ571864	UCSC_knowngene	145	chr22
ASHGV40047414	0.000510841	6.23951	up	T316912	G074232	RNA-seq: Iyer et al 2015	3105	chr7
ASHGV40048004	0.00467853	6.15198	up	NR_038856	LINC01132	RefSeq	3793	chr1
ASHGV40057208	0.00450959	6.13417	up	NR_040662	HCP5	RefSeq	2547	chr6
ASHGV40050729	0.0129785	6.10259	up	ENST00000517953	RP11-705O24.1	GENCODE	439	chr8
ASHGV40029718	0.000166977	6.05605	up	T202044	G046674	RNA-seq: Iyer et al 2015	1460	chr2
ASHGV40029173	0.000629377	6.02723	up	T004446	G000833	RNA-seq: Iyer et al 2015	596	chr1
ASHGV40040798	0.0104919	5.98149	up	GSE61474_TCONS_00274421	GSE61474_XLOC_051712	RNA-seq: Clark et al 2015	1935	chr5
ASHGV40022596	0.000734591	5.97562	up	T159894	G036885	RNA-seq: Iyer et al 2015	7912	chr18
ASHGV40013669	0.000963652	5.91965	up	ENST00000455487	LINC00370	GENCODE	698	chr13
ASHGV40051534	0.00123817	5.91485	up	uc003zlo.1	AK021570	UCSC_knowngene	2410	chr9
ASHGV40033402	2.42894e-05	5.8997	up	NR_002733	DGCR5	RefSeq	3334	chr22
ASHGV40041459	1.74585e-05	5.86656	up	ENST00000506519	CTD-2215L10.1	GENCODE	805	chr5
ASHGV40042982	0.00203789	5.84519	up	ENST00000561592	RP3-512B11.3	GENCODE	888	chr6
ASHGV40042982	0.00203789	5.84519	up	ENST00000561592	RP3-512B11.3	GENCODE	888	chr6
ASHGV40014659	0.00584637	5.78796	up	ENST00000424435	RP11-350G8.5	GENCODE	1756	chr1
ASHGV40014659	0.00584637	5.78796	up	ENST00000424435	RP11-350G8.5	GENCODE	1756	chr1
ASHGV40014659	0.00584637	5.78796	up	ENST00000424435	RP11-350G8.5	GENCODE	1756	chr1
ASHGV40021146	0.000635716	5.76799	up	ENST00000574133	RP11-141J13.3	GENCODE	537	chr17
ASHGV40000702	0.00112854	5.66669	up	ENST00000430844	AC073343.13	GENCODE	532	chr7
ASHGV40035192	0.0120681	5.64025	up	TCONS_00005474	XLOC_003316	RNA-seq: Cabili et al 2011	1623	chr3
ASHGV40015002	0.00292569	5.63344	up	T104659	G024684	RNA-seq: Iyer et al 2015	673	chr14
ASHGV40056051	0.00373456	5.63166	up	NR_027466	CTAGE11P	RefSeq	2664	chr13
ASHGV40045860	0.00682235	5.61288	up	T314010	G073634	RNA-seq: Iyer et al 2015	465	chr6
ASHGV40054900	0.00304351	5.58526	up	T373898	G088230	RNA-seq: Iyer et al 2015	12199	chrX
ASHGV40049907	0.00571591	5.56817	up	ENST00000526947	RP11-550A5.2	GENCODE	722	chr8
ASHGV40032299	0.00448101	5.55106	up	NR_027272	LINC00479	RefSeq	2033	chr21
ASHGV40008524	0.000302381	5.54822	up	NR_002775	RPLP0P2	RefSeq	3525	chr11
ASHGV40042493	0.000682396	5.49997	up	T290638	G067921	RNA-seq: Iyer et al 2015	824	chr5
ASHGV40057816	0.00261615	5.47353	up	ENST00000527511	RP11-356J5.12	GENCODE	597	chr11
ASHGV40048592	0.00291357	5.2226	up	ENST00000609674	RP11-563K23.1	GENCODE	331	chr7
ASHGV40015082	0.00103757	5.1529	up	NR_039985	FLJ22447	RefSeq	1386	chr14
ASHGV40015082	0.00103757	5.1529	up	NR_039985	FLJ22447	RefSeq	1386	chr14
ASHGV40015082	0.00103757	5.1529	up	NR_039985	FLJ22447	RefSeq	1386	chr14
ASHGV40032006	0.0011137	5.13558	up	ENST00000593619	AF127936.7	GENCODE	599	chr21
ASHGV40020940	0.00107265	4.92462	up	NR_110848	LOC101928710	RefSeq	2261	chr17
ASHGV40014323	0.0248997	4.92181	up	NR_110552	LOC102724153	RefSeq	2146	chr14
ASHGV40011673	0.00031957	4.8977	up	ENST00000552324	RP11-320P7.2	GENCODE	578	chr12
ASHGV40026943	0.0130612	4.78374	up	T191917	G044191	RNA-seq: Iyer et al 2015	1859	chr2
ASHGV40000671	0.00228854	4.77996	up	ENST00000428896	RP1-90L14.1	GENCODE	477	chr6
ASHGV40031399	0.00145404	4.77512	up	NR_038394	LINC01432	RefSeq	701	chr20
ASHGV40007882	0.0150982	4.70183	up	T071084	G016441	RNA-seq: Iyer et al 2015	4106	chr11
ASHGV40050372	0.0205764	4.69816	up	NR_038873	LOC286059	RefSeq	2636	chr8
ASHGV40002752	0.00374683	4.65095	up	NR_104999	LOC102467226	RefSeq	504	chr5
ASHGV40045327	0.000303456	4.64056	up	TCONS_00011878	XLOC_005369	RNA-seq: Cabili et al 2011	424	chr6
ASHGV40019080	0.000123912	4.63681	up	TCONS_00002568	XLOC_001173	RNA-seq: Cabili et al 2011	389	chr1
ASHGV40011083	0.0196151	4.58191	up	NR_038920	LOC100506314	RefSeq	1743	chr12
ASHGV40044150	0.000164011	4.57426	up	T312225	G073185	RNA-seq: Iyer et al 2015	5533	chr6
ASHGV40055521	0.00243905	4.55226	up	ENST00000454307	XX-FW80269A6.1	GENCODE	482	chrX
ASHGV40047510	0.00107396	4.54573	up	NR_108073	LOC101927354	RefSeq	761	chr7
ASHGV40006675	0.00139512	4.5312	up	T055066	G012687	RNA-seq: Iyer et al 2015	1267	chr11
ASHGV40047149	0.025134	4.48749	up	ENST00000610046	RP11-2E11.10	GENCODE	142	chr7
ASHGV40011451	0.00113918	4.47816	up	TCONS_00020433	XLOC_009763	RNA-seq: Cabili et al 2011	479	chr12
ASHGV40041652	0.00366318	4.44878	up	T281390	G065460	RNA-seq: Iyer et al 2015	1621	chr5
ASHGV40036682	0.00739669	4.41698	up	ENST00000471766	RP11-64D22.2	GENCODE	707	chr3
ASHGV40054552	0.0069765	4.39358	up	T381984	G090509	RNA-seq: Iyer et al 2015	1500	chrX
ASHGV40021573	0.00690906	4.38326	up	NR_125945	LOC101927851	RefSeq	905	chr1
ASHGV40010232	0.034371	4.35472	up	ENST00000548900	RP11-1143G9.4	GENCODE	599	chr12
ASHGV40008114	0.00883487	4.33769	up	ENST00000531559	RP13-631K18.2	GENCODE	3308	chr11
ASHGV40029474	0.0479069	4.31785	up	ENST00000433673	AC068282.3	GENCODE	2690	chr2
ASHGV40055125	0.0116707	4.2969	up	T376810	G089063	RNA-seq: Iyer et al 2015	4180	chrX
ASHGV40042922	0.0173607	4.28895	up	TCONS_l2_00024568	XLOC_l2_012847	RNA-seq: Cabili et al 2011	2116	chr6
ASHGV40023215	0.00693271	4.25902	up	T159902	G036887	RNA-seq: Iyer et al 2015	1194	chr18
ASHGV40035566	0.000455566	4.22605	up	ENST00000435651	AC026167.1	GENCODE	299	chr3
ASHGV40015988	0.00553685	4.21001	up	T117984	G027857	RNA-seq: Iyer et al 2015	2907	chr15
ASHGV40027046	0.000112483	4.1733	up	T193449	G044564	RNA-seq: Iyer et al 2015	1039	chr2
ASHGV40035853	0.00105979	4.14595	up	NR_122070	LOC729083	RefSeq	897	chr3
ASHGV40012589	0.0379535	4.13971	up	TCONS_00022023	XLOC_010617	RNA-seq: Cabili et al 2011	540	chr13
ASHGV40035440	0.0159141	4.13384	up	T257279	G059323	RNA-seq: Iyer et al 2015	888	chr3
ASHGV40040279	0.000286226	4.13062	up	NR_038849	LINC01133	RefSeq	1154	chr1
ASHGV40045184	0.00318812	4.09607	up	NR_125841	LINC01564	RefSeq	566	chr6
ASHGV40002074	0.0230528	4.08592	up	ENST00000552778	RP11-981P6.1	GENCODE	854	chr12
ASHGV40002074	0.0230528	4.08592	up	ENST00000552778	RP11-981P6.1	GENCODE	854	chr12
ASHGV40001409	0.00828659	4.04729	up	ENST00000491934	RP11-442H21.2	GENCODE	847	chr10
ASHGV40046416	0.00340628	4.03468	up	T322187	G075471	RNA-seq: Iyer et al 2015	1081	chr7
ASHGV40043278	0.00849989	4.0322	up	NR_126423	SAPCD1-AS1	RefSeq	651	chr6
ASHGV40019916	0.00570714	4.02325	up	ENST00000441790	RP11-392O17.1	GENCODE	811	chr1
ASHGV40041781	0.00121337	4.01491	up	NR_104668	LOC101928505	RefSeq	1662	chr5
ASHGV40047170	0.00580253	4.00005	up	ENST00000607945	RP11-38M8.1	GENCODE	396	chr7
ASHGV40033897	0.00157083	4.00003	up	T235965	G054283	RNA-seq: Iyer et al 2015	826	chr22
ASHGV40053112	0.0260543	3.97532	up	ENST00000563268	RP11-367F23.2	GENCODE	1395	chr9
ASHGV40051574	0.0365018	3.97175	up	NR_036676	IFNA22P	RefSeq	876	chr9
ASHGV40022597	0.0163972	3.97022	up	ENST00000582300	RP11-403A21.1	GENCODE	1061	chr18
ASHGV40000804	0.00366734	3.94613	up	ENST00000435115	RP11-403I13.4	GENCODE	296	chr1
ASHGV40024059	0.00413108	3.94431	up	ENST00000597169	CTD-2521M24.5	GENCODE	856	chr19
ASHGV40044858	0.000201678	3.94104	up	uc021yup.1	PMSP	UCSC_knowngene	1858	chr6
ASHGV40014160	0.0167828	3.93528	up	T105607	G024933	RNA-seq: Iyer et al 2015	2802	chr14
ASHGV40028117	0.00119602	3.93206	up	T208578	G048222	RNA-seq: Iyer et al 2015	489	chr2
ASHGV40015389	0.00150629	3.93058	up	ENST00000555383	RP11-404P21.5	GENCODE	460	chr14
ASHGV40034248	0.00623433	3.92649	up	T241171	G055499	RNA-seq: Iyer et al 2015	1050	chr3
ASHGV40007743	0.00837575	3.92616	up	T069073	G015963	RNA-seq: Iyer et al 2015	3590	chr11
ASHGV40060489	0.00141796	3.91698	up	uc.392+	uc.392	UCR	256	chr15
ASHGV40047887	0.00301193	3.90753	up	T324361	G075943	RNA-seq: Iyer et al 2015	1265	chr7
ASHGV40036551	0.000792921	3.87429	up	ENST00000482019	RP11-200A1.1	GENCODE	294	chr3
ASHGV40037014	0.00193768	3.8385	up	T257608	G059368	RNA-seq: Iyer et al 2015	7016	chr3
ASHGV40038059	0.0016783	3.80855	up	ENST00000561977	RP11-308D13.3	GENCODE	1098	chr4
ASHGV40034273	0.0140441	3.78098	up	NR_125406	LOC102724297	RefSeq	951	chr3
ASHGV40019020	0.00625683	3.76789	up	NR_110903	ITFG1-AS1	RefSeq	881	chr16
ASHGV40003938	0.00719247	3.7656	up	NR_040019	C1QTNF1-AS1	RefSeq	923	chr17
ASHGV40043663	0.0118031	3.72916	up	ENST00000584934	RP5-1148A21.3	GENCODE	1404	chr6
ASHGV40016061	0.00336398	3.72152	up	T118810	G028063	RNA-seq: Iyer et al 2015	3062	chr15
ASHGV40037730	0.00737396	3.71045	up	ENST00000457216	RP11-403I13.4	GENCODE	566	chr1
ASHGV40006841	0.00484903	3.70516	up	NR_120528	LOC100507144	RefSeq	1123	chr11
ASHGV40023932	0.00123516	3.69375	up	ENST00000563695	CTD-3105H18.13	GENCODE	1990	chr19
ASHGV40014869	0.00468398	3.68323	up	ENST00000551799	RP11-596D21.1	GENCODE	975	chr14
ASHGV40045226	0.0177357	3.6759	up	ENST00000429530	RP11-59D5__B.2	GENCODE	1454	chr6
ASHGV40040174	0.00164667	3.65992	up	T281551	G065531	RNA-seq: Iyer et al 2015	1183	chr5
ASHGV40044736	0.0188517	3.63846	up	BC042589	BC042589	RNAdb	3223	chr6
ASHGV40007475	0.00516289	3.60789	up	uc001pen.1	AF086184	UCSC_knowngene	707	chr11
ASHGV40007475	0.00516289	3.60789	up	uc001pen.1	AF086184	UCSC_knowngene	707	chr11
ASHGV40057253	0.00420319	3.55298	up	NR_125944	LOC101927787	RefSeq	1373	chr1
ASHGV40001726	0.00779105	3.53607	up	NR_117099	CASC21	RefSeq	585	chr8
ASHGV40010854	0.00439193	3.51143	up	uc001ukd.1	AX747752	UCSC_knowngene	2532	chr12
ASHGV40043626	0.00452975	3.50998	up	ENST00000425089	RP11-524H19.2	GENCODE	586	chr6
ASHGV40037638	0.00684055	3.478	up	ENST00000510419	AC142293.3	GENCODE	732	chr4
ASHGV40039955	0.0272411	3.47009	up	T279127	G064783	RNA-seq: Iyer et al 2015	4298	chr5
ASHGV40018017	0.0242874	3.46954	up	T132753	G031149	RNA-seq: Iyer et al 2015	2092	chr16
ASHGV40027330	0.000829985	3.46545	up	T197897	G045644	RNA-seq: Iyer et al 2015	5046	chr2
ASHGV40038350	0.00947649	3.46165	up	NR_040108	LOC728175	RefSeq	1878	chr4
ASHGV40015399	0.0362028	3.43192	up	ENST00000557745	RP11-907D1.2	GENCODE	840	chr14
ASHGV40044079	0.00185828	3.42694	up	T311289	G072978	RNA-seq: Iyer et al 2015	712	chr6
ASHGV40047890	0.00124281	3.41456	up	T324385	G075951	RNA-seq: Iyer et al 2015	1829	chr7
ASHGV40010124	0.00426887	3.41362	up	T080900	G018637	RNA-seq: Iyer et al 2015	507	chr12
ASHGV40011717	0.00050228	3.40267	up	ENST00000549888	RP11-290L1.5	GENCODE	358	chr12
ASHGV40045785	0.00197846	3.38666	up	T313104	G073362	RNA-seq: Iyer et al 2015	664	chr6
ASHGV40023628	0.00356441	3.36351	up	T164886	G038306	RNA-seq: Iyer et al 2015	3386	chr18
ASHGV40039028	0.0314572	3.36261	up	T266277	G061563	RNA-seq: Iyer et al 2015	9735	chr4
ASHGV40045466	0.00135425	3.36172	up	ENST00000602426	RP1-134E15.3	GENCODE	454	chr6
ASHGV40056412	0.00186576	3.35964	up	NR_110876	LOC102723505	RefSeq	374	chr17
ASHGV40047578	0.0182529	3.3521	up	ENST00000430859	AC005083.1	GENCODE	740	chr7
ASHGV40024165	0.000941569	3.31399	up	uc002nrq.3	BC015383	UCSC_knowngene	914	chr19
ASHGV40044066	0.00121562	3.24148	up	T311172	G072934	RNA-seq: Iyer et al 2015	4552	chr6
ASHGV40014187	0.001739	3.19482	up	TCONS_00022769	XLOC_011052	RNA-seq: Cabili et al 2011	286	chr14
ASHGV40036683	0.00888883	3.18859	up	NR_026915	AADACP1	RefSeq	1289	chr3
ASHGV40033033	0.00889821	3.18712	up	NR_046312	KIAA1656	RefSeq	7605	chr22
ASHGV40002044	0.00482081	3.18636	up	ENST00000549807	RP11-818F20.5	GENCODE	701	chr12
ASHGV40001313	0.00118326	3.17872	up	ENST00000469196	RP11-6F2.5	GENCODE	1497	chr3
ASHGV40039729	0.0285179	3.16198	up	TCONS_00008950	XLOC_003805	RNA-seq: Cabili et al 2011	289	chr4
ASHGV40004503	0.000688477	3.15775	up	NR_110904	ITFG1-AS1	RefSeq	716	chr16
ASHGV40008115	0.00539634	3.1577	up	ENST00000476130	RP13-631K18.3	GENCODE	899	chr11
ASHGV40040338	0.00663979	3.13899	up	T283697	G066126	RNA-seq: Iyer et al 2015	1246	chr5
ASHGV40047845	0.00542957	3.09314	up	AL137474	AL137474	NRED	2600	chr7
ASHGV40059284	0.010688	3.08723	up	TCONS_00003837	XLOC_001643	RNA-seq: Cabili et al 2011	237	chr2
ASHGV40004516	0.00117987	3.07755	up	NR_110952	LINC01504	RefSeq	2078	chr9
ASHGV40032646	0.0461401	3.07022	up	ENST00000428667	AP000695.4	GENCODE	715	chr21
ASHGV40032646	0.0461401	3.07022	up	ENST00000428667	AP000695.4	GENCODE	715	chr21
ASHGV40032646	0.0461401	3.07022	up	ENST00000428667	AP000695.4	GENCODE	715	chr21
ASHGV40032646	0.0461401	3.07022	up	ENST00000428667	AP000695.4	GENCODE	715	chr21
ASHGV40032646	0.0461401	3.07022	up	ENST00000428667	AP000695.4	GENCODE	715	chr21
ASHGV40044454	0.00249837	3.04431	up	NR_046326	PCAT6	RefSeq	650	chr1
ASHGV40029423	0.000384691	3.04411	up	T197965	G045663	RNA-seq: Iyer et al 2015	637	chr2
ASHGV40029333	0.0024591	3.02107	up	ENST00000455309	AC017002.1	GENCODE	757	chr2
ASHGV40042280	0.00498705	3.01456	up	T288606	G067457	RNA-seq: Iyer et al 2015	366	chr5
ASHGV40000774	0.00792832	3.01373	up	ENST00000433905	RP4-583P15.10	GENCODE	266	chr20
ASHGV40007931	0.0215225	2.99389	up	ENST00000604999	RP11-467C18.1	GENCODE	338	chr1
ASHGV40034296	0.00419747	2.99039	up	T015535	G003416	RNA-seq: Iyer et al 2015	2215	chr1
ASHGV40009637	7.04141e-05	2.98802	up	NR_036555	LINC01559	RefSeq	3202	chr12
ASHGV40000906	0.0102983	2.96283	up	ENST00000440578	RP11-356I2.4	GENCODE	1025	chr6
ASHGV40002962	0.00251849	2.96131	up	NR_110997	LOC553103	RefSeq	1802	chr5
ASHGV40020705	0.0265418	2.956	up	uc002jdy.1	DQ572107	UCSC_knowngene	2694	chr17
ASHGV40045025	0.00158083	2.95554	up	T303230	G070797	RNA-seq: Iyer et al 2015	3409	chr6
ASHGV40049706	0.0122524	2.94904	up	ENST00000524369	KB-1460A1.1	GENCODE	430	chr8
ASHGV40004551	0.0012662	2.94522	up	NR_120340	RORA-AS1	RefSeq	749	chr15
ASHGV40042140	0.0150601	2.92393	up	T287192	G067027	RNA-seq: Iyer et al 2015	3624	chr5
ASHGV40054672	0.0253177	2.90577	up	NR_120648	LOC101928994	RefSeq	1933	chr10
ASHGV40037831	0.00202641	2.85369	up	ENST00000509399	RP11-297P16.4	GENCODE	830	chr4
ASHGV40052092	0.00472618	2.85176	up	NR_038853	STX17-AS1	RefSeq	563	chr9
ASHGV40059177	0.000604743	2.85135	up	T373887	G088223	RNA-seq: Iyer et al 2015	2320	chrX
ASHGV40028264	0.00440254	2.81894	up	TCONS_00004621	XLOC_002530	RNA-seq: Cabili et al 2011	805	chr2
ASHGV40052634	0.0106422	2.81768	up	T040395	G009267	RNA-seq: Iyer et al 2015	416	chr10
ASHGV40018701	0.000479597	2.81521	up	T127417	G029745	RNA-seq: Iyer et al 2015	1045	chr16
ASHGV40023077	0.0137266	2.80582	up	ENST00000577848	RP11-874J12.4	GENCODE	1455	chr18
ASHGV40023077	0.0137266	2.80582	up	ENST00000577848	RP11-874J12.4	GENCODE	1455	chr18
ASHGV40023077	0.0137266	2.80582	up	ENST00000577848	RP11-874J12.4	GENCODE	1455	chr18
ASHGV40023077	0.0137266	2.80582	up	ENST00000577848	RP11-874J12.4	GENCODE	1455	chr18
ASHGV40023077	0.0137266	2.80582	up	ENST00000577848	RP11-874J12.4	GENCODE	1455	chr18
ASHGV40023077	0.0137266	2.80582	up	ENST00000577848	RP11-874J12.4	GENCODE	1455	chr18
ASHGV40023077	0.0137266	2.80582	up	ENST00000577848	RP11-874J12.4	GENCODE	1455	chr18
ASHGV40023077	0.0137266	2.80582	up	ENST00000577848	RP11-874J12.4	GENCODE	1455	chr18
ASHGV40029652	0.000831635	2.80182	up	T009103	G001957	RNA-seq: Iyer et al 2015	961	chr1
ASHGV40019900	0.00780621	2.78986	up	GSE61474_TCONS_00144490	GSE61474_XLOC_027048	RNA-seq: Clark et al 2015	2998	chr17
ASHGV40018119	0.0141248	2.77455	up	NR_110918	LOC101927650	RefSeq	765	chr16
ASHGV40029473	0.00247117	2.7587	up	T198566	G045835	RNA-seq: Iyer et al 2015	5517	chr2
ASHGV40020862	0.0237388	2.74156	up	T154385	G035763	RNA-seq: Iyer et al 2015	648	chr17
ASHGV40033956	0.0103044	2.73864	up	T237118	G054461	RNA-seq: Iyer et al 2015	3069	chr3
ASHGV40043487	0.0044596	2.73691	up	ENST00000562471	RP11-7K24.3	GENCODE	2022	chr6
ASHGV40056028	0.00347084	2.71288	up	NR_046693	STARD13-AS	RefSeq	645	chr13
ASHGV40056028	0.00347084	2.71288	up	NR_046693	STARD13-AS	RefSeq	645	chr13
ASHGV40030096	6.48852e-05	2.70847	up	ENST00000417485	AC012668.2	GENCODE	1642	chr2
ASHGV40020007	0.00393632	2.70495	up	NR_029393	KRT16P3	RefSeq	2051	chr17
ASHGV40031145	0.000236176	2.70312	up	ENST00000412500	LINC00659	GENCODE	540	chr20
ASHGV40030533	0.0370345	2.69221	up	ENST00000418690	RP1-278O22.2	GENCODE	729	chr20
ASHGV40009063	0.0037726	2.69023	up	T066422	G015374	RNA-seq: Iyer et al 2015	459	chr11
ASHGV40033318	0.00381874	2.68319	up	T235899	G054263	RNA-seq: Iyer et al 2015	2188	chr22
ASHGV40001283	0.0134404	2.67106	up	ENST00000463420	RP11-64D22.2	GENCODE	720	chr3
ASHGV40037676	0.00363846	2.66397	up	TCONS_00008508	XLOC_003993	RNA-seq: Cabili et al 2011	209	chr4
ASHGV40032124	0.00320194	2.6538	up	ENST00000433310	AF131217.1	GENCODE	6103	chr21
ASHGV40007846	0.00290374	2.64775	up	NR_125383	LOC100507431	RefSeq	1468	chr11
ASHGV40045774	0.0478117	2.63769	up	GSE61474_TCONS_00284947	GSE61474_XLOC_053854	RNA-seq: Clark et al 2015	386	chr6
ASHGV40049170	0.0168796	2.63614	up	ENST00000519764	RP11-675F6.4	GENCODE	537	chr8
ASHGV40026338	0.0387042	2.63589	up	T184415	G042361	RNA-seq: Iyer et al 2015	1322	chr2
ASHGV40016592	0.00557394	2.631	up	T025085	G005485	RNA-seq: Iyer et al 2015	351	chr1
ASHGV40048274	0.0151213	2.61325	up	ENST00000420058	NFE4	GENCODE	1072	chr7
ASHGV40048274	0.0151213	2.61325	up	ENST00000420058	NFE4	GENCODE	1072	chr7
ASHGV40004797	0.0298261	2.61017	up	NR_126338	AZIN1-AS1	RefSeq	884	chr8
ASHGV40011407	0.0118742	2.606	up	NR_027358	LINC00592	RefSeq	1075	chr12
ASHGV40001938	0.00603981	2.59466	up	NR_046444	LOC374443	RefSeq	2711	chr12
ASHGV40048272	0.0351656	2.58615	up	T330320	G077374	RNA-seq: Iyer et al 2015	565	chr7
ASHGV40052082	0.00969531	2.5829	up	T363679	G085908	RNA-seq: Iyer et al 2015	1253	chr9
ASHGV40007537	0.00803374	2.58138	up	ENST00000540293	AP000619.5	GENCODE	1000	chr11
ASHGV40056505	0.0283177	2.57547	up	uc001ekq.1	AX746564	UCSC_knowngene	1562	chr1
ASHGV40042852	0.0146295	2.56954	up	ENST00000510240	CTC-563A5.2	GENCODE	569	chr5
ASHGV40040888	9.84471e-05	2.56905	up	ENST00000606683	CTD-3224K15.3	GENCODE	543	chr5
ASHGV40045104	0.0193339	2.56581	up	GSE61474_TCONS_00281832	GSE61474_XLOC_053060	RNA-seq: Clark et al 2015	864	chr6
ASHGV40047637	0.00621345	2.56025	up	T320481	G075076	RNA-seq: Iyer et al 2015	3679	chr7
ASHGV40044210	0.01639	2.55363	up	ENST00000603042	RP3-466P17.2	GENCODE	263	chr6
ASHGV40002023	0.000562103	2.55128	up	ENST00000548231	RP11-210M15.1	GENCODE	1891	chr15
ASHGV40012210	0.0147751	2.54001	up	ENST00000609485	RP11-344P13.6	GENCODE	464	chr1
ASHGV40034190	0.0412377	2.53737	up	uc001dqe.1	AX746627	UCSC_knowngene	2095	chr1
ASHGV40016805	0.00254566	2.53572	up	T116668	G027487	RNA-seq: Iyer et al 2015	871	chr15
ASHGV40056679	0.0327705	2.53112	up	NR_027244	LINC01106	RefSeq	2204	chr2
ASHGV40043216	0.019969	2.51881	up	uc003nog.1	AK097625	UCSC_knowngene	2261	chr6
ASHGV40043216	0.019969	2.51881	up	uc003nog.1	AK097625	UCSC_knowngene	2261	chr6
ASHGV40049702	0.0293496	2.51641	up	ENST00000564694	RP11-521I2.3	GENCODE	1142	chr8
ASHGV40009317	0.0473846	2.48833	up	T069627	G016118	RNA-seq: Iyer et al 2015	582	chr11
ASHGV40012650	0.027194	2.48063	up	ENST00000610235	RP11-458D21.6	GENCODE	554	chr1
ASHGV40002915	0.00709751	2.47702	up	GSE61474_TCONS_00223026	GSE61474_XLOC_041285	RNA-seq: Clark et al 2015	764	chr22
ASHGV40025288	0.00738131	2.47311	up	NR_015379	UCA1	RefSeq	2314	chr19
ASHGV40004778	0.0178689	2.4719	up	NR_125998	LOC102724539	RefSeq	497	chr1
ASHGV40001171	0.00127153	2.47073	up	ENST00000454515	MKLN1-AS	GENCODE	587	chr7
ASHGV40056950	0.000736402	2.46858	up	GSE61474_TCONS_00243544	GSE61474_XLOC_044834	RNA-seq: Clark et al 2015	955	chr3
ASHGV40034996	0.00232757	2.46722	up	ENST00000483759	RP11-68L1.1	GENCODE	482	chr3
ASHGV40009787	0.0448975	2.45036	up	ENST00000435649	RP4-665J23.1	GENCODE	828	chr1
ASHGV40042541	0.0286143	2.44436	up	T291140	G068049	RNA-seq: Iyer et al 2015	2602	chr5
ASHGV40057614	0.0034056	2.43006	up	T375791	G088730	RNA-seq: Iyer et al 2015	6624	chrX
ASHGV40036591	0.0378951	2.42968	up	ENST00000608123	RP11-114O18.1	GENCODE	476	chr1
ASHGV40008816	0.00017441	2.4272	up	ENST00000542477	RP11-807H22.5	GENCODE	729	chr11
ASHGV40023836	0.0290345	2.41943	up	ENST00000606993	RP11-465B22.8	GENCODE	987	chr1
ASHGV40047921	0.020239	2.41448	up	T033013	G007490	RNA-seq: Iyer et al 2015	6256	chr1
ASHGV40045326	0.00808063	2.41395	up	T307267	G071839	RNA-seq: Iyer et al 2015	867	chr6
ASHGV40000190	0.000598747	2.41092	up	NR_001434	HLA-H	RefSeq	1507	chr6
ASHGV40016659	0.0110272	2.40659	up	NR_040061	SRP14-AS1	RefSeq	723	chr15
ASHGV40016972	0.0108059	2.39871	up	T118532	G027985	RNA-seq: Iyer et al 2015	2011	chr15
ASHGV40057117	0.0039628	2.3937	up	ENST00000504916	RP11-78C3.1	GENCODE	745	chr5
ASHGV40002764	0.0276767	2.38964	up	NR_045409	RCAN3AS	RefSeq	336	chr1
ASHGV40002764	0.0276767	2.38964	up	NR_045409	RCAN3AS	RefSeq	336	chr1
ASHGV40007925	0.00705176	2.38514	up	NR_027120	HSD52	RefSeq	1043	chr1
ASHGV40034655	0.00205207	2.38338	up	NR_046683	ST3GAL6-AS1	RefSeq	769	chr3
ASHGV40034655	0.00205207	2.38338	up	NR_046683	ST3GAL6-AS1	RefSeq	769	chr3
ASHGV40034655	0.00205207	2.38338	up	NR_046683	ST3GAL6-AS1	RefSeq	769	chr3
ASHGV40034655	0.00205207	2.38338	up	NR_046683	ST3GAL6-AS1	RefSeq	769	chr3
ASHGV40047008	0.022158	2.38052	up	uc003vhn.1	BC040208	UCSC_knowngene	2280	chr7
ASHGV40036882	0.00652913	2.37442	up	T255709	G058924	RNA-seq: Iyer et al 2015	2056	chr3
ASHGV40000539	0.0110514	2.37012	up	ENST00000422204	AC116366.5	GENCODE	405	chr5
ASHGV40000539	0.0110514	2.37012	up	ENST00000422204	AC116366.5	GENCODE	405	chr5
ASHGV40000539	0.0110514	2.37012	up	ENST00000422204	AC116366.5	GENCODE	405	chr5
ASHGV40000539	0.0110514	2.37012	up	ENST00000422204	AC116366.5	GENCODE	405	chr5
ASHGV40001307	0.0190016	2.35655	up	ENST00000467896	RP11-185E8.1	GENCODE	229	chr3
ASHGV40042079	0.0059397	2.35299	up	T025451	G005578	RNA-seq: Iyer et al 2015	2110	chr1
ASHGV40017208	0.0062598	2.34479	up	TCONS_00001737	XLOC_001110	RNA-seq: Cabili et al 2011	363	chr1
ASHGV40036753	0.0422748	2.34026	up	uc003fdu.3	AK055323	UCSC_knowngene	4249	chr3
ASHGV40054445	0.000914859	2.33361	up	T380358	G090111	RNA-seq: Iyer et al 2015	3863	chrX
ASHGV40042317	0.0481481	2.32538	up	T289006	G067586	RNA-seq: Iyer et al 2015	2266	chr5
ASHGV40013742	0.0099742	2.30687	up	NR_120385	GRTP1-AS1	RefSeq	608	chr13
ASHGV40027570	0.0157191	2.29669	up	T201134	G046456	RNA-seq: Iyer et al 2015	2290	chr2
ASHGV40025956	0.0378726	2.29521	up	ENST00000596286	CTC-518B2.12	GENCODE	240	chr19
ASHGV40023577	0.00871457	2.29467	up	T164341	G038153	RNA-seq: Iyer et al 2015	1287	chr18
ASHGV40040196	0.0162009	2.2901	up	NR_109863	BRCAT54	RefSeq	1391	chr5
ASHGV40058300	0.00126297	2.28377	up	T120996	G028592	RNA-seq: Iyer et al 2015	1145	chr15
ASHGV40047144	0.0103788	2.2735	up	uc003vpv.1	AK097910	UCSC_knowngene	2127	chr7
ASHGV40047144	0.0103788	2.2735	up	uc003vpv.1	AK097910	UCSC_knowngene	2127	chr7
ASHGV40047144	0.0103788	2.2735	up	uc003vpv.1	AK097910	UCSC_knowngene	2127	chr7
ASHGV40051299	0.0015881	2.2726	up	ENST00000435872	RP11-73M7.1	GENCODE	591	chr1
ASHGV40051299	0.0015881	2.2726	up	ENST00000435872	RP11-73M7.1	GENCODE	591	chr1
ASHGV40022849	0.0344866	2.27113	up	T163027	G037720	RNA-seq: Iyer et al 2015	856	chr18
ASHGV40010623	0.000949115	2.27069	up	T086922	G020184	RNA-seq: Iyer et al 2015	815	chr12
ASHGV40007538	0.00947608	2.26804	up	uc001phf.3	AB231724	UCSC_knowngene	157	chr11
ASHGV40058102	0.00223995	2.26298	up	T066420	G015373	RNA-seq: Iyer et al 2015	729	chr11
ASHGV40047638	0.0221395	2.256	up	NR_038367	HOTAIRM1	RefSeq	783	chr7
ASHGV40041044	0.0441157	2.25352	up	T291866	G068230	RNA-seq: Iyer et al 2015	5229	chr5
ASHGV40048609	0.01131	2.2534	up	T334983	G078563	RNA-seq: Iyer et al 2015	3043	chr7
ASHGV40056424	0.000802278	2.25287	up	NR_110849	LOC101928710	RefSeq	952	chr17
ASHGV40025444	0.0240813	2.25274	up	T171960	G039937	RNA-seq: Iyer et al 2015	2574	chr19
ASHGV40027430	0.007173	2.25245	up	ENST00000446213	AC133785.1	GENCODE	1273	chr2
ASHGV40024284	0.00639251	2.24916	up	NR_046420	UPK1A-AS1	RefSeq	813	chr19
ASHGV40042848	0.00604215	2.24427	up	ENST00000410516	RN7SKP150	GENCODE	321	chr5
ASHGV40012106	0.0025096	2.242	up	ENST00000569999	RP11-340F14.5	GENCODE	477	chr12
ASHGV40043526	0.0162454	2.23756	up	ENST00000607600	RP1-261G23.7	GENCODE	188	chr6
ASHGV40038327	0.0335129	2.23524	up	T275246	G063979	RNA-seq: Iyer et al 2015	2690	chr4
ASHGV40011092	0.00840191	2.23012	up	ENST00000538329	RP11-134N1.2	GENCODE	640	chr12
ASHGV40001730	0.00626192	2.22999	up	ENST00000522060	RP11-273G15.2	GENCODE	834	chr8
ASHGV40001652	0.0275383	2.22708	up	NR_103832	SDR16C6P	RefSeq	525	chr8
ASHGV40015945	0.0483089	2.22652	up	T117523	G027735	RNA-seq: Iyer et al 2015	2845	chr15
ASHGV40024461	0.000369467	2.21723	up	T176519	G040851	RNA-seq: Iyer et al 2015	2722	chr19
ASHGV40026089	0.0175634	2.21544	up	ENST00000412427	RP11-380J14.1	GENCODE	4676	chr1
ASHGV40003042	0.00302135	2.21442	up	GU228578	LSINCT6	literatures: 20214974	335	chr17
ASHGV40004413	0.000111895	2.20636	up	NR_110417	LOC101927780	RefSeq	511	chr14
ASHGV40011297	0.0378269	2.20549	up	ENST00000550319	RP11-474P2.2	GENCODE	627	chr12
ASHGV40014161	0.0490824	2.1976	up	NR_047116	HIF1A-AS1	RefSeq	652	chr14
ASHGV40012471	0.00872697	2.19736	up	T093120	G021616	RNA-seq: Iyer et al 2015	2332	chr13
ASHGV40000608	0.00475448	2.19468	up	ENST00000425358	HOTAIRM1	GENCODE	637	chr7
ASHGV40000608	0.00475448	2.19468	up	ENST00000425358	HOTAIRM1	GENCODE	637	chr7
ASHGV40032279	0.0033947	2.17524	up	NR_026543	B3GALT5-AS1	RefSeq	1365	chr21
ASHGV40013016	0.0299509	2.17295	up	NR_028064	LINC00552	RefSeq	2579	chr13
ASHGV40007934	0.0275888	2.16777	up	T052660	G012197	RNA-seq: Iyer et al 2015	2061	chr11
ASHGV40028566	0.010653	2.16642	up	NR_110235	LOC101928222	RefSeq	1150	chr2
ASHGV40025626	0.0228484	2.15665	up	uc002ofk.1	AX747721	UCSC_knowngene	2460	chr19
ASHGV40003530	0.0250979	2.15151	up	NR_026578	LOC647859	RefSeq	578	chr5
ASHGV40000728	0.0263247	2.149	up	ENST00000432265	AC002451.3	GENCODE	771	chr7
ASHGV40048489	0.0194541	2.14872	up	T333438	G078174	RNA-seq: Iyer et al 2015	1747	chr7
ASHGV40016565	0.0175779	2.14803	up	TCONS_00023895	XLOC_011197	RNA-seq: Cabili et al 2011	417	chr15
ASHGV40047916	0.00748824	2.1391	up	T324797	G076068	RNA-seq: Iyer et al 2015	448	chr7
ASHGV40006542	0.0140073	2.13666	up	ENST00000415809	AC090587.5	GENCODE	494	chr11
ASHGV40039495	0.00242777	2.12928	up	ENST00000603472	RP11-372K14.2	GENCODE	1113	chr4
ASHGV40044151	0.00104281	2.12793	up	ENST00000431144	RP11-356I2.4	GENCODE	777	chr6
ASHGV40010178	0.00561471	2.12544	up	T081410	G018815	RNA-seq: Iyer et al 2015	2559	chr12
ASHGV40010454	0.00507736	2.11357	up	NR_033801	SLC9A7P1	RefSeq	3306	chr12
ASHGV40042715	0.00165938	2.11033	up	T293176	G068612	RNA-seq: Iyer et al 2015	734	chr5
ASHGV40051187	0.0481529	2.10929	up	ENST00000606244	RP11-532M24.1	GENCODE	1018	chr8
ASHGV40018602	0.00984481	2.10785	up	NR_126367	PIK3CD-AS2	RefSeq	534	chr1
ASHGV40036690	0.0125262	2.10783	up	T252725	G058191	RNA-seq: Iyer et al 2015	5988	chr3
ASHGV40028995	0.0103951	2.10349	up	T191440	G044084	RNA-seq: Iyer et al 2015	5253	chr2
ASHGV40040087	0.0019582	2.10124	up	ENST00000511840	CTD-2066L21.2	GENCODE	425	chr5
ASHGV40034767	0.00357733	2.09352	up	ENST00000492981	RP11-271C24.2	GENCODE	303	chr3
ASHGV40000940	0.00359621	2.09082	up	NR_120506	LINC01510	RefSeq	1369	chr7
ASHGV40052956	0.00481068	2.08615	up	NR_110953	LINC01504	RefSeq	685	chr9
ASHGV40033621	0.0231652	2.0855	up	T232295	G053449	RNA-seq: Iyer et al 2015	829	chr22
ASHGV40056931	0.00464143	2.0845	up	TCONS_l2_00019491	XLOC_l2_010330	RNA-seq: Cabili et al 2011	1014	chr3
ASHGV40027983	0.0147848	2.08331	up	T206481	G047797	RNA-seq: Iyer et al 2015	2001	chr2
ASHGV40059574	0.0125692	2.08281	up	TCONS_00017190	XLOC_008005	RNA-seq: Cabili et al 2011	347	chrX
ASHGV40037413	0.0422288	2.07932	up	NR_026804	KLF3-AS1	RefSeq	2368	chr4
ASHGV40060185	0.0220549	2.07792	up	uc.254+	uc.254	UCR	279	chr9
ASHGV40026707	0.0458539	2.07101	up	ENST00000607950	RP11-15I20.1	GENCODE	274	chr2
ASHGV40047369	0.0243343	2.06327	up	T336781	G078980	RNA-seq: Iyer et al 2015	3945	chr7
ASHGV40014610	0.00200481	2.05751	up	T110996	G026261	RNA-seq: Iyer et al 2015	1313	chr14
ASHGV40060673	0.0218382	2.05691	up	uc.475+	uc.475	UCR	397	chrX
ASHGV40011721	0.0336864	2.05523	up	ENST00000547721	RP11-290L1.2	GENCODE	779	chr12
ASHGV40019255	0.0196797	2.05286	up	ENST00000501143	RP11-61A14.4	GENCODE	2894	chr16
ASHGV40028801	0.0120951	2.04498	up	T188686	G043354	RNA-seq: Iyer et al 2015	3254	chr2
ASHGV40002904	0.0017771	2.04466	up	GSE61474_TCONS_00208497	GSE61474_XLOC_038226	RNA-seq: Clark et al 2015	2772	chr20
ASHGV40015154	4.75223e-06	2.04299	up	NR_125769	LINC01269	RefSeq	602	chr14
ASHGV40030109	0.000826952	2.02922	up	T207330	G048000	RNA-seq: Iyer et al 2015	1031	chr2
ASHGV40041010	0.0417746	2.02911	up	T024087	G005186	RNA-seq: Iyer et al 2015	1117	chr1
ASHGV40023576	0.00116994	2.02575	up	ENST00000581996	RP11-17M16.2	GENCODE	813	chr18
ASHGV40032661	0.00726817	2.02321	up	NR_110671	DEPDC1-AS1	RefSeq	1247	chr1
ASHGV40014227	0.0050415	2.02199	up	T106388	G025128	RNA-seq: Iyer et al 2015	875	chr14
ASHGV40028146	0.014349	2.01767	up	T208885	G048321	RNA-seq: Iyer et al 2015	1046	chr2
ASHGV40005855	0.0315921	2.01292	up	ENST00000449852	DLG5-AS1	GENCODE	487	chr10
ASHGV40011786	0.00959295	2.01172	up	ENST00000605233	RP11-734K2.4	GENCODE	338	chr12
ASHGV40026345	0.0181755	2.01056	up	ENST00000606907	RP11-791G15.2	GENCODE	393	chr2
ASHGV40046457	0.0143004	2.00962	up	ENST00000568457	RP4-647J21.1	GENCODE	1911	chr7
ASHGV40002862	0.00226081	2.00747	up	NR_110429	GAPLINC	RefSeq	511	chr18
ASHGV40047782	0.0066683	2.00704	up	uc003tll.3	DQ574505	UCSC_knowngene	1248	chr7
ASHGV40055332	0.0161273	2.00687	up	T379367	G089806	RNA-seq: Iyer et al 2015	692	chrX
ASHGV40033507	0.0275497	2.00126	up	NR_104248	SLC2A11	RefSeq	1460	chr22
