# Supplementary material for: Long non-coding RNA GBCDRlnc1 induces chemoresistance of gallbladder cancer cells by activating autophagy
Source: Mol Cancer. 2019 Apr 5;18:82. doi: 10.1186/s12943-019-1016-0 (PMC6449938; doi:10.1186/s12943-019-1016-0)
Supplement: Supplementary file 4 — Table S3. 266 downregulated lncRNAs in NOZ/Dox with Fold Change > 2.0. (XLSX 29 kb) [file 12943_2019_1016_MOESM4_ESM.xlsx]

## Sheet: Sheet1
ProbeName	P-value	Fold Change	Regulation	seqname	GeneSymbol	source	RNA length	chrom
ASHGV40035218	0.00230389	19.8342	down	GSE61474_TCONS_00244186	GSE61474_XLOC_044964	RNA-seq: Clark et al 2015	784	chr3
ASHGV40023357	6.20026e-06	18.8878	down	ENST00000586905	CTD-2130O13.1	GENCODE	668	chr18
ASHGV40046339	0.00314245	18.027	down	uc003tcp.1	BC043188	UCSC_knowngene	3370	chr7
ASHGV40036792	6.91996e-05	16.3426	down	T254337	G058581	RNA-seq: Iyer et al 2015	16715	chr3
ASHGV40054786	0.000973294	13.4922	down	ENST00000424251	RP1-146A15.1	GENCODE	465	chrX
ASHGV40043002	0.0024406	10.9231	down	ENST00000414377	GS1-115G20.1	GENCODE	423	chr1
ASHGV40042045	0.000779505	9.38156	down	ENST00000507217	RP11-348J24.2	GENCODE	576	chr5
ASHGV40022619	0.0278697	8.72779	down	T160319	G036993	RNA-seq: Iyer et al 2015	5055	chr18
ASHGV40059922	0.00325888	7.2078	down	uc.136-	uc.136	UCR	347	chr3
ASHGV40060231	0.0133916	6.96636	down	uc.275+	uc.275	UCR	255	chr9
ASHGV40044376	0.000134204	6.90412	down	NR_026861	LINC00473	RefSeq	1123	chr6
ASHGV40044377	6.67449e-06	6.53707	down	NR_026860	LINC00473	RefSeq	1832	chr6
ASHGV40002586	0.00457767	5.86165	down	NR_125803	SATB1-AS1	RefSeq	843	chr3
ASHGV40003670	0.000123622	5.61243	down	NR_028508	PART1	RefSeq	2108	chr5
ASHGV40030077	0.00320004	5.27143	down	ENST00000604818	RP11-105N14.1	GENCODE	690	chr2
ASHGV40005008	0.0410356	4.99221	down	NR_033850	WDR11-AS1	RefSeq	2500	chr10
ASHGV40008983	0.00303386	4.71799	down	TCONS_l2_00001299	XLOC_l2_000961	RNA-seq: Cabili et al 2011	3565	chr1
ASHGV40008937	0.0147665	4.58647	down	T064933	G014958	RNA-seq: Iyer et al 2015	4929	chr11
ASHGV40019366	0.000139133	4.37576	down	NR_024337	SERTAD4-AS1	RefSeq	817	chr1
ASHGV40037707	0.00388342	4.34925	down	ENST00000610058	RP11-127B20.2	GENCODE	665	chr4
ASHGV40044301	0.0182977	4.31355	down	T314151	G073678	RNA-seq: Iyer et al 2015	1775	chr6
ASHGV40059523	4.72946e-05	4.27278	down	TCONS_00014981	XLOC_007062	RNA-seq: Cabili et al 2011	281	chr8
ASHGV40043702	0.00662976	4.26367	down	ENST00000423099	RP11-505P4.6	GENCODE	370	chr6
ASHGV40043702	0.00662976	4.26367	down	ENST00000423099	RP11-505P4.6	GENCODE	370	chr6
ASHGV40043702	0.00662976	4.26367	down	ENST00000423099	RP11-505P4.6	GENCODE	370	chr6
ASHGV40038771	0.00132954	4.21001	down	T263217	G060638	RNA-seq: Iyer et al 2015	5719	chr4
ASHGV40048166	0.00158264	4.20942	down	T328655	G077055	RNA-seq: Iyer et al 2015	5857	chr7
ASHGV40049878	0.0154109	4.11127	down	T036065	G008219	RNA-seq: Iyer et al 2015	1321	chr10
ASHGV40059792	0.0182493	4.03515	down	TCONS_00027541	XLOC_013072	RNA-seq: Cabili et al 2011	495	chr19
ASHGV40035162	0.00139737	3.94703	down	uc003fcw.1	AK097161	UCSC_knowngene	2425	chr3
ASHGV40051720	0.000615318	3.91983	down	T358124	G084483	RNA-seq: Iyer et al 2015	1336	chr9
ASHGV40036515	4.36867e-05	3.91977	down	NR_026991	H1FX-AS1	RefSeq	2211	chr3
ASHGV40009938	0.00874181	3.87868	down	NR_110589	LOC101927318	RefSeq	473	chr12
ASHGV40010191	0.000386833	3.86957	down	ENST00000536217	RP11-366L20.4	GENCODE	376	chr12
ASHGV40055917	0.000132313	3.82138	down	ENST00000609242	RP11-108L7.15	GENCODE	977	chr10
ASHGV40057759	0.0286635	3.80865	down	NR_110616	LINC01355	RefSeq	3527	chr1
ASHGV40051789	0.0354138	3.80107	down	NR_002817	AQP7P1	RefSeq	3180	chr9
ASHGV40049892	0.00284358	3.7648	down	NR_024475	LINC00704	RefSeq	1394	chr10
ASHGV40001136	0.0201852	3.65801	down	T013919	G003061	RNA-seq: Iyer et al 2015	2041	chr1
ASHGV40059410	0.0493055	3.639	down	TCONS_00010293	XLOC_004766	RNA-seq: Cabili et al 2011	447	chr5
ASHGV40049893	0.000946593	3.59962	down	T036070	G008220	RNA-seq: Iyer et al 2015	3969	chr10
ASHGV40013601	0.0331994	3.52739	down	ENST00000595998	RP11-573N10.1	GENCODE	1051	chr13
ASHGV40004445	0.000995981	3.43926	down	NR_110646	CHMP1B2P	RefSeq	6767	chrX
ASHGV40053165	0.00556891	3.43278	down	ENST00000604650	RP11-435O5.4	GENCODE	476	chr9
ASHGV40036297	0.0239747	3.30926	down	GSE61474_TCONS_00229998	GSE61474_XLOC_042495	RNA-seq: Clark et al 2015	3933	chr3
ASHGV40052880	0.022118	3.29793	down	T359010	G084717	RNA-seq: Iyer et al 2015	3514	chr9
ASHGV40008744	0.00725414	3.28951	down	uc001dgp.1	AK055631	UCSC_knowngene	2203	chr1
ASHGV40012834	0.00115036	3.2884	down	T097738	G023006	RNA-seq: Iyer et al 2015	1891	chr13
ASHGV40004795	0.0133931	3.28261	down	NR_126330	LINC01572	RefSeq	1728	chr16
ASHGV40005512	0.0180099	3.25357	down	T039822	G009117	RNA-seq: Iyer et al 2015	19340	chr10
ASHGV40006903	0.0144505	3.24722	down	T010552	G002196	RNA-seq: Iyer et al 2015	4000	chr1
ASHGV40057530	0.00233001	3.21524	down	uc004afb.1	AK096159	UCSC_knowngene	2045	chr9
ASHGV40005392	0.0245749	3.19329	down	ENST00000606988	RP11-573G6.9	GENCODE	584	chr10
ASHGV40060031	0.000856534	3.14718	down	uc.185+	uc.185	UCR	411	chr5
ASHGV40051995	0.00349213	3.08831	down	ENST00000561542	RP11-305E6.4	GENCODE	3241	chr10
ASHGV40009192	7.22174e-05	3.06781	down	NR_003927	UOX	RefSeq	1553	chr1
ASHGV40017452	0.023349	2.99371	down	ENST00000602484	RP1-127C7.6	GENCODE	646	chr1
ASHGV40035550	0.0310318	2.95488	down	ENST00000609909	RP5-1074L1.4	GENCODE	2850	chr1
ASHGV40057889	0.013489	2.93818	down	T005517	G001113	RNA-seq: Iyer et al 2015	2461	chr1
ASHGV40022317	0.014606	2.91657	down	T155873	G035993	RNA-seq: Iyer et al 2015	6341	chr17
ASHGV40005182	0.010593	2.90921	down	T035283	G008016	RNA-seq: Iyer et al 2015	4099	chr10
ASHGV40035073	0.00843738	2.88136	down	ENST00000463167	WWTR1-IT1	GENCODE	451	chr3
ASHGV40035073	0.00843738	2.88136	down	ENST00000463167	WWTR1-IT1	GENCODE	451	chr3
ASHGV40035073	0.00843738	2.88136	down	ENST00000463167	WWTR1-IT1	GENCODE	451	chr3
ASHGV40054758	0.00562757	2.87206	down	T372305	G087778	RNA-seq: Iyer et al 2015	641	chrX
ASHGV40034067	0.00711017	2.84923	down	ENST00000607148	RP11-158G18.1	GENCODE	956	chr3
ASHGV40013897	0.0493159	2.84098	down	T102234	G024038	RNA-seq: Iyer et al 2015	917	chr14
ASHGV40042664	0.0424287	2.83291	down	T292480	G068409	RNA-seq: Iyer et al 2015	2270	chr5
ASHGV40052877	0.0312088	2.77907	down	ENST00000591621	RP11-187C18.2	GENCODE	935	chr9
ASHGV40005347	0.000172691	2.76981	down	T037587	G008537	RNA-seq: Iyer et al 2015	4173	chr10
ASHGV40018391	0.00703136	2.76481	down	TCONS_00024774	XLOC_012049	RNA-seq: Cabili et al 2011	1546	chr16
ASHGV40040972	0.000450446	2.76298	down	T290969	G068018	RNA-seq: Iyer et al 2015	1155	chr5
ASHGV40002707	0.00717666	2.74481	down	ENST00000602543	RP11-529E10.7	GENCODE	594	chr4
ASHGV40051044	0.00176747	2.73816	down	T037819	G008598	RNA-seq: Iyer et al 2015	4480	chr10
ASHGV40041661	0.00244189	2.73544	down	NR_046635	OXCT1-AS1	RefSeq	1731	chr5
ASHGV40017914	0.0190029	2.72806	down	T131335	G030746	RNA-seq: Iyer et al 2015	1242	chr16
ASHGV40016250	0.00236211	2.70493	down	ENST00000606967	RP11-277B15.3	GENCODE	682	chr1
ASHGV40017466	0.048954	2.70173	down	uc010brs.1	BC114455	UCSC_knowngene	476	chr16
ASHGV40017466	0.048954	2.70173	down	uc010brs.1	BC114455	UCSC_knowngene	476	chr16
ASHGV40017466	0.048954	2.70173	down	uc010brs.1	BC114455	UCSC_knowngene	476	chr16
ASHGV40011530	0.000279825	2.69022	down	T080319	G018538	RNA-seq: Iyer et al 2015	398	chr12
ASHGV40035131	0.025029	2.67254	down	T253023	G058275	RNA-seq: Iyer et al 2015	1782	chr3
ASHGV40005412	0.0115228	2.66796	down	ENST00000610158	RP11-165A20.3	GENCODE	273	chr10
ASHGV40019803	0.00366302	2.65854	down	ENST00000571370	RP11-199F11.2	GENCODE	1112	chr17
ASHGV40019803	0.00366302	2.65854	down	ENST00000571370	RP11-199F11.2	GENCODE	1112	chr17
ASHGV40019803	0.00366302	2.65854	down	ENST00000571370	RP11-199F11.2	GENCODE	1112	chr17
ASHGV40019803	0.00366302	2.65854	down	ENST00000571370	RP11-199F11.2	GENCODE	1112	chr17
ASHGV40019803	0.00366302	2.65854	down	ENST00000571370	RP11-199F11.2	GENCODE	1112	chr17
ASHGV40019803	0.00366302	2.65854	down	ENST00000571370	RP11-199F11.2	GENCODE	1112	chr17
ASHGV40049607	0.000581477	2.65277	down	ENST00000521975	AB015752.3	GENCODE	578	chr8
ASHGV40047696	0.0193199	2.6513	down	T321421	G075277	RNA-seq: Iyer et al 2015	6723	chr7
ASHGV40018914	0.0047014	2.63474	down	T130155	G030478	RNA-seq: Iyer et al 2015	1681	chr16
ASHGV40059165	0.0113365	2.62791	down	T371840	G087669	RNA-seq: Iyer et al 2015	510	chrX
ASHGV40001766	0.000544095	2.62444	down	ENST00000524085	RP11-157I4.4	GENCODE	546	chr8
ASHGV40001766	0.000544095	2.62444	down	ENST00000524085	RP11-157I4.4	GENCODE	546	chr8
ASHGV40001766	0.000544095	2.62444	down	ENST00000524085	RP11-157I4.4	GENCODE	546	chr8
ASHGV40022874	0.000241111	2.62159	down	ENST00000588307	RP11-28F1.2	GENCODE	281	chr18
ASHGV40038810	0.00615495	2.61773	down	ENST00000514187	RP11-588L15.2	GENCODE	862	chr4
ASHGV40038810	0.00615495	2.61773	down	ENST00000514187	RP11-588L15.2	GENCODE	862	chr4
ASHGV40008307	0.00321721	2.60818	down	ENST00000532562	RP11-159D8.1	GENCODE	376	chr11
ASHGV40000968	0.0489522	2.60279	down	ENST00000443576	RP11-141M1.1	GENCODE	644	chr13
ASHGV40048485	0.0428831	2.58263	down	ENST00000608412	RP11-138A9.2	GENCODE	3198	chr7
ASHGV40051536	0.00295137	2.56505	down	T356024	G083951	RNA-seq: Iyer et al 2015	483	chr9
ASHGV40021398	0.0125732	2.56451	down	T032976	G007481	RNA-seq: Iyer et al 2015	1466	chr1
ASHGV40015105	0.00283099	2.56358	down	ENST00000608003	CTD-2555O16.3	GENCODE	230	chr14
ASHGV40009159	0.0199684	2.56148	down	TCONS_00019478	XLOC_009281	RNA-seq: Cabili et al 2011	374	chr11
ASHGV40035132	0.019518	2.55564	down	T253022	G058275	RNA-seq: Iyer et al 2015	2044	chr3
ASHGV40060533	0.0261053	2.54564	down	uc.411+	uc.411	UCR	229	chr17
ASHGV40031053	0.000663786	2.53492	down	GSE61474_TCONS_00005236	GSE61474_XLOC_000919	RNA-seq: Clark et al 2015	711	chr1
ASHGV40046342	3.34073e-05	2.53082	down	T030573	G006870	RNA-seq: Iyer et al 2015	6035	chr1
ASHGV40057958	0.00369105	2.52844	down	T027188	G006077	RNA-seq: Iyer et al 2015	4419	chr1
ASHGV40052894	0.00461671	2.52343	down	ENST00000306009	RP11-12A20.2	GENCODE	201	chr9
ASHGV40011471	0.0366907	2.52161	down	T079685	G018393	RNA-seq: Iyer et al 2015	731	chr12
ASHGV40015022	0.00120337	2.51827	down	ENST00000569625	RP11-1012E15.1	GENCODE	600	chr14
ASHGV40007046	0.0140927	2.50427	down	ENST00000607815	RP5-850O15.4	GENCODE	279	chr1
ASHGV40060108	0.00385817	2.49465	down	uc.22-	uc.22	UCR	308	chr1
ASHGV40030725	0.0183619	2.48875	down	T215907	G049958	RNA-seq: Iyer et al 2015	6899	chr20
ASHGV40016845	0.0116444	2.48344	down	T117077	G027603	RNA-seq: Iyer et al 2015	3575	chr15
ASHGV40034795	0.00376329	2.46322	down	uc003edb.1	AK095366	UCSC_knowngene	1482	chr3
ASHGV40036790	0.0499261	2.46307	down	T254334	G058578	RNA-seq: Iyer et al 2015	294	chr3
ASHGV40046588	0.00632621	2.43958	down	GSE61474_TCONS_00306450	GSE61474_XLOC_058548	RNA-seq: Clark et al 2015	339	chr7
ASHGV40051460	0.000528326	2.43931	down	T354980	G083653	RNA-seq: Iyer et al 2015	3040	chr9
ASHGV40024867	0.00613109	2.42391	down	T181992	G041866	RNA-seq: Iyer et al 2015	1834	chr19
ASHGV40059711	0.000434087	2.41826	down	TCONS_00023589	XLOC_011403	RNA-seq: Cabili et al 2011	268	chr15
ASHGV40052803	0.0223291	2.41652	down	ENST00000431981	RP11-112J3.16	GENCODE	472	chr9
ASHGV40030103	0.00476892	2.40791	down	NR_037701	PKI55	RefSeq	3353	chr2
ASHGV40005335	0.0286577	2.40227	down	uc001imr.1	AK055017	UCSC_knowngene	5227	chr10
ASHGV40036276	1.25142e-05	2.40068	down	ENST00000569034	RP11-15N24.4	GENCODE	2164	chr3
ASHGV40028778	0.00713796	2.39949	down	uc031plr.1	AF119915	UCSC_knowngene	1335	chr1
ASHGV40025880	0.00385995	2.39721	down	T178408	G041212	RNA-seq: Iyer et al 2015	3345	chr19
ASHGV40059108	0.0306606	2.39117	down	T357310	G084319	RNA-seq: Iyer et al 2015	1684	chr9
ASHGV40005000	0.00537326	2.38732	down	T049521	G011603	RNA-seq: Iyer et al 2015	839	chr10
ASHGV40038695	0.00253063	2.38678	down	T262424	G060374	RNA-seq: Iyer et al 2015	981	chr4
ASHGV40041634	0.0125649	2.38098	down	ENST00000606154	RP1-79C4.4	GENCODE	2045	chr1
ASHGV40059775	0.0070087	2.37793	down	TCONS_00026678	XLOC_012773	RNA-seq: Cabili et al 2011	262	chr18
ASHGV40016849	0.000133538	2.37497	down	T117110	G027615	RNA-seq: Iyer et al 2015	520	chr15
ASHGV40054892	0.00437736	2.37436	down	NR_104644	LINC01204	RefSeq	2924	chrX
ASHGV40041690	0.0249554	2.37371	down	T281807	G065582	RNA-seq: Iyer et al 2015	8282	chr5
ASHGV40003015	0.0129612	2.36284	down	GSE61474_TCONS_00323781	GSE61474_XLOC_062358	RNA-seq: Clark et al 2015	696	chr8
ASHGV40040238	0.0453561	2.35899	down	ENST00000606482	CTD-2081C10.7	GENCODE	759	chr5
ASHGV40022167	0.0154576	2.35739	down	T153708	G035612	RNA-seq: Iyer et al 2015	728	chr17
ASHGV40043613	0.0419409	2.357	down	NR_046241	RPS16P5	RefSeq	3158	chr6
ASHGV40055131	0.0072517	2.35274	down	ENST00000608444	RP11-152N13.16	GENCODE	833	chr10
ASHGV40013468	0.0164188	2.34595	down	ENST00000422931	RP11-173B14.4	GENCODE	865	chr13
ASHGV40032139	0.0473599	2.34558	down	T012339	G002610	RNA-seq: Iyer et al 2015	1468	chr1
ASHGV40037985	0.0122765	2.34169	down	ENST00000565254	RP11-50D9.3	GENCODE	3843	chr4
ASHGV40045764	9.72978e-05	2.33747	down	ENST00000454401	RP11-137J7.2	GENCODE	222	chr6
ASHGV40027089	0.00669048	2.33568	down	uc021vlg.1	BC126153	UCSC_knowngene	2360	chr2
ASHGV40012599	0.00663026	2.32689	down	ENST00000443679	LINC00345	GENCODE	285	chr13
ASHGV40016622	0.0028391	2.31934	down	NR_038251	DPH6-AS1	RefSeq	1507	chr15
ASHGV40016622	0.0028391	2.31934	down	NR_038251	DPH6-AS1	RefSeq	1507	chr15
ASHGV40023865	0.00521844	2.31014	down	ENST00000591174	CTD-2623N2.11	GENCODE	750	chr19
ASHGV40050783	0.000555403	2.2972	down	T345498	G081300	RNA-seq: Iyer et al 2015	3242	chr8
ASHGV40010938	0.00921061	2.28881	down	T072147	G016628	RNA-seq: Iyer et al 2015	1172	chr12
ASHGV40006803	0.0451254	2.28819	down	TCONS_00019601	XLOC_009404	RNA-seq: Cabili et al 2011	2075	chr11
ASHGV40027246	0.0122243	2.28184	down	ENST00000425576	AC011753.5	GENCODE	610	chr2
ASHGV40027246	0.0122243	2.28184	down	ENST00000425576	AC011753.5	GENCODE	610	chr2
ASHGV40006004	0.00959254	2.27785	down	T046285	G010780	RNA-seq: Iyer et al 2015	1603	chr10
ASHGV40010750	0.00953461	2.26827	down	ENST00000602558	RP11-214K3.18	GENCODE	258	chr12
ASHGV40050854	0.00821714	2.26757	down	T346545	G081590	RNA-seq: Iyer et al 2015	2749	chr8
ASHGV40027439	0.00381604	2.26648	down	T199552	G046015	RNA-seq: Iyer et al 2015	30219	chr2
ASHGV40050780	0.00662373	2.26046	down	ENST00000609399	RP11-398C13.6	GENCODE	999	chr10
ASHGV40030959	0.00600477	2.25879	down	T219413	G050704	RNA-seq: Iyer et al 2015	511	chr20
ASHGV40017894	0.0060379	2.25735	down	ENST00000565549	RP11-626K17.3	GENCODE	4147	chr16
ASHGV40030102	0.0136234	2.25391	down	uc002vga.1	AX747067	UCSC_knowngene	2348	chr2
ASHGV40052872	0.000825497	2.25215	down	NR_027421	FAM27C	RefSeq	703	chr9
ASHGV40025494	0.00139591	2.24907	down	T172713	G040124	RNA-seq: Iyer et al 2015	874	chr19
ASHGV40043254	0.0277994	2.24509	down	NR_125801	PACERR	RefSeq	793	chr1
ASHGV40005272	0.0112219	2.24089	down	T036645	G008294	RNA-seq: Iyer et al 2015	590	chr10
ASHGV40050339	0.0178683	2.23967	down	T340002	G079754	RNA-seq: Iyer et al 2015	5607	chr8
ASHGV40029970	0.001688	2.23456	down	T205620	G047573	RNA-seq: Iyer et al 2015	876	chr2
ASHGV40021009	0.0187969	2.23414	down	ENST00000582866	RP11-498C9.15	GENCODE	2682	chr17
ASHGV40001732	0.00164343	2.23195	down	ENST00000522132	RP11-68L18.1	GENCODE	362	chr8
ASHGV40001732	0.00164343	2.23195	down	ENST00000522132	RP11-68L18.1	GENCODE	362	chr8
ASHGV40054087	0.0226108	2.23013	down	T375615	G088681	RNA-seq: Iyer et al 2015	1744	chrX
ASHGV40051557	0.00405531	2.21556	down	ENST00000609609	RP11-513M16.7	GENCODE	560	chr9
ASHGV40024789	0.0330351	2.21514	down	ENST00000597355	CTD-2587H19.3	GENCODE	337	chr19
ASHGV40023241	0.000160708	2.2129	down	T160119	G036953	RNA-seq: Iyer et al 2015	2429	chr18
ASHGV40054282	0.00813591	2.20748	down	GSE61474_TCONS_00347908	GSE61474_XLOC_068211	RNA-seq: Clark et al 2015	1205	chrX
ASHGV40040536	0.0344292	2.18522	down	ENST00000562820	CTD-2373J6.1	GENCODE	896	chr5
ASHGV40007287	0.00252252	2.18014	down	NR_120530	LOC101928443	RefSeq	548	chr11
ASHGV40010661	0.0293265	2.1798	down	T087423	G020309	RNA-seq: Iyer et al 2015	1534	chr12
ASHGV40037915	2.17029e-05	2.16611	down	ENST00000514608	RP11-21I10.2	GENCODE	974	chr4
ASHGV40039155	0.000195766	2.16124	down	ENST00000603220	RP11-84C13.2	GENCODE	588	chr4
ASHGV40055740	0.00223789	2.1593	down	NR_120611	NUTM2B-AS1	RefSeq	4455	chr10
ASHGV40049653	0.0100994	2.15842	down	ENST00000510185	KB-1608C10.2	GENCODE	502	chr8
ASHGV40039931	0.0453698	2.15593	down	ENST00000607861	CTD-2199O4.6	GENCODE	441	chr5
ASHGV40016450	0.00228876	2.14829	down	ENST00000602585	RP11-526I2.5	GENCODE	2387	chr15
ASHGV40059994	0.0189857	2.13956	down	uc.169-	uc.169	UCR	204	chr5
ASHGV40043692	0.0219794	2.13726	down	T306342	G071584	RNA-seq: Iyer et al 2015	7400	chr6
ASHGV40051764	0.0385175	2.13577	down	T358576	G084619	RNA-seq: Iyer et al 2015	3345	chr9
ASHGV40053115	0.0426517	2.13316	down	ENST00000414768	RP11-305L7.6	GENCODE	561	chr9
ASHGV40040555	0.00237991	2.13076	down	NR_021490	NR2F1-AS1	RefSeq	2814	chr5
ASHGV40040125	4.0338e-05	2.12741	down	NR_046262	NIPBL-AS1	RefSeq	5346	chr5
ASHGV40040125	4.0338e-05	2.12741	down	NR_046262	NIPBL-AS1	RefSeq	5346	chr5
ASHGV40010917	0.000355935	2.12592	down	ENST00000513358	RP11-253E3.3	GENCODE	3514	chr12
ASHGV40039368	0.027787	2.12285	down	NR_034180	POU5F1P4	RefSeq	1083	chr1
ASHGV40001094	0.0394326	2.11918	down	ENST00000450888	MIR4500HG	GENCODE	576	chr13
ASHGV40046148	0.000781568	2.11718	down	T030354	G006803	RNA-seq: Iyer et al 2015	2809	chr1
ASHGV40059906	0.0445463	2.11557	down	uc.129-	uc.129	UCR	212	chr3
ASHGV40017090	0.00729291	2.11405	down	T025776	G005652	RNA-seq: Iyer et al 2015	1663	chr1
ASHGV40046235	0.00734282	2.11235	down	T319699	G074867	RNA-seq: Iyer et al 2015	945	chr7
ASHGV40003923	0.0014486	2.11009	down	NR_038946	ISPD-AS1	RefSeq	2264	chr7
ASHGV40003923	0.0014486	2.11009	down	NR_038946	ISPD-AS1	RefSeq	2264	chr7
ASHGV40018485	0.0140125	2.10852	down	T124124	G029177	RNA-seq: Iyer et al 2015	3866	chr16
ASHGV40002655	0.0143753	2.10676	down	ENST00000598070	AC005339.2	GENCODE	392	chr19
ASHGV40057228	0.0144408	2.10654	down	NR_024403	LOC730101	RefSeq	3784	chr6
ASHGV40025643	0.0238321	2.10257	down	ENST00000601752	CTC-244M17.1	GENCODE	607	chr19
ASHGV40042383	0.00335581	2.10035	down	NR_003141	SNHG4	RefSeq	1100	chr5
ASHGV40042383	0.00335581	2.10035	down	NR_003141	SNHG4	RefSeq	1100	chr5
ASHGV40035219	0.0257587	2.09891	down	ENST00000469794	RP11-3K16.2	GENCODE	513	chr3
ASHGV40035219	0.0257587	2.09891	down	ENST00000469794	RP11-3K16.2	GENCODE	513	chr3
ASHGV40001354	0.0192443	2.09615	down	ENST00000478294	RP13-463N16.6	GENCODE	697	chr10
ASHGV40023941	0.00472622	2.0927	down	T000809	G000090	RNA-seq: Iyer et al 2015	1084	chr1
ASHGV40043880	0.00177691	2.09215	down	T308649	G072233	RNA-seq: Iyer et al 2015	4872	chr6
ASHGV40038150	0.0168976	2.09018	down	T273062	G063410	RNA-seq: Iyer et al 2015	1429	chr4
ASHGV40057821	0.00153061	2.09013	down	NR_002909	SNHG3	RefSeq	2238	chr1
ASHGV40007394	0.0171872	2.08778	down	ENST00000450469	RP4-784A16.3	GENCODE	237	chr1
ASHGV40007394	0.0171872	2.08778	down	ENST00000450469	RP4-784A16.3	GENCODE	237	chr1
ASHGV40007394	0.0171872	2.08778	down	ENST00000450469	RP4-784A16.3	GENCODE	237	chr1
ASHGV40007394	0.0171872	2.08778	down	ENST00000450469	RP4-784A16.3	GENCODE	237	chr1
ASHGV40055133	0.0167625	2.08677	down	uc001jtm.3	BC069792	UCSC_knowngene	632	chr10
ASHGV40016424	0.0128922	2.08561	down	NR_126453	IRAIN	RefSeq	5359	chr15
ASHGV40021611	0.0382432	2.07439	down	ENST00000592381	RP11-1094M14.11	GENCODE	1298	chr17
ASHGV40038723	0.0218873	2.07385	down	TCONS_00008016	XLOC_003481	RNA-seq: Cabili et al 2011	229	chr4
ASHGV40006278	0.0175748	2.07189	down	T049406	G011568	RNA-seq: Iyer et al 2015	898	chr10
ASHGV40017449	0.00117646	2.06621	down	T124864	G029280	RNA-seq: Iyer et al 2015	1978	chr16
ASHGV40024038	0.0181381	2.06486	down	T170111	G039499	RNA-seq: Iyer et al 2015	3171	chr19
ASHGV40011484	0.0217375	2.0638	down	ENST00000552524	RP11-850F7.7	GENCODE	700	chr12
ASHGV40021150	0.00505433	2.06183	down	NR_103482	LOC101559451	RefSeq	472	chr17
ASHGV40013332	0.0028979	2.06134	down	TCONS_00021550	XLOC_010389	RNA-seq: Cabili et al 2011	787	chr13
ASHGV40044392	0.005948	2.0613	down	ENST00000444102	RP1-167A14.2	GENCODE	385	chr6
ASHGV40044392	0.005948	2.0613	down	ENST00000444102	RP1-167A14.2	GENCODE	385	chr6
ASHGV40034489	0.0189729	2.06046	down	NR_038283	PTPRG-AS1	RefSeq	2594	chr3
ASHGV40025259	0.0449743	2.05866	down	ENST00000589702	CTC-548K16.6	GENCODE	889	chr19
ASHGV40054291	0.0300361	2.05792	down	T007329	G001563	RNA-seq: Iyer et al 2015	1625	chr1
ASHGV40040620	0.00178105	2.05388	down	ENST00000524336	RP11-6N13.1	GENCODE	275	chr5
ASHGV40031449	0.00221537	2.05369	down	T215618	G049903	RNA-seq: Iyer et al 2015	828	chr20
ASHGV40050981	0.0469091	2.04793	down	T348164	G082085	RNA-seq: Iyer et al 2015	3888	chr8
ASHGV40053147	0.0243772	2.0469	down	ENST00000602652	RP11-2B6.2	GENCODE	1435	chr9
ASHGV40035342	0.0387071	2.04372	down	ENST00000425008	YEATS2-AS1	GENCODE	2442	chr3
ASHGV40005284	0.0147464	2.04321	down	T036793	G008341	RNA-seq: Iyer et al 2015	3099	chr10
ASHGV40026870	0.00188971	2.04236	down	T190913	G043959	RNA-seq: Iyer et al 2015	684	chr2
ASHGV40013562	0.0271516	2.03895	down	NR_027350	MIR17HG	RefSeq	5018	chr13
ASHGV40049078	0.0263009	2.03643	down	T341243	G080092	RNA-seq: Iyer et al 2015	1870	chr8
ASHGV40022149	0.00547638	2.03368	down	ENST00000417120	AKT3-IT1	GENCODE	517	chr1
ASHGV40022149	0.00547638	2.03368	down	ENST00000417120	AKT3-IT1	GENCODE	517	chr1
ASHGV40022149	0.00547638	2.03368	down	ENST00000417120	AKT3-IT1	GENCODE	517	chr1
ASHGV40034004	0.012431	2.03352	down	T238018	G054633	RNA-seq: Iyer et al 2015	2189	chr3
ASHGV40057496	0.000539821	2.03276	down	NR_110370	STAM-AS1	RefSeq	2635	chr10
ASHGV40010310	0.00352416	2.03131	down	T082919	G019226	RNA-seq: Iyer et al 2015	2700	chr12
ASHGV40051001	0.00284019	2.03009	down	T348345	G082153	RNA-seq: Iyer et al 2015	2901	chr8
ASHGV40052889	0.0318505	2.02743	down	T359267	G084769	RNA-seq: Iyer et al 2015	8181	chr9
ASHGV40040556	0.0119498	2.02701	down	NR_109819	NR2F1-AS1	RefSeq	3489	chr5
ASHGV40051240	0.0226049	2.0267	down	ENST00000520146	RP11-473O4.3	GENCODE	549	chr8
ASHGV40051240	0.0226049	2.0267	down	ENST00000520146	RP11-473O4.3	GENCODE	549	chr8
ASHGV40004185	4.15548e-06	2.02529	down	NR_103833	FAM27E3	RefSeq	1521	chr9
ASHGV40053543	0.0137481	2.02276	down	uc004bzx.1	AX748265	UCSC_knowngene	2439	chr9
ASHGV40053543	0.0137481	2.02276	down	uc004bzx.1	AX748265	UCSC_knowngene	2439	chr9
ASHGV40038891	0.0219481	2.0148	down	T264761	G061107	RNA-seq: Iyer et al 2015	4624	chr4
ASHGV40037074	0.033499	2.01425	down	NR_038285	MFI2-AS1	RefSeq	951	chr3
ASHGV40004358	0.00186743	2.01303	down	NR_110109	CASC18	RefSeq	2638	chr12
ASHGV40058991	0.0477003	2.01087	down	T328827	G077104	RNA-seq: Iyer et al 2015	3477	chr7
ASHGV40043899	0.00214932	2.01066	down	ENST00000422930	RP11-809N15.2	GENCODE	254	chr6
ASHGV40021612	0.0400284	2.01053	down	ENST00000609649	RP4-597N16.4	GENCODE	430	chr1
ASHGV40059164	0.00361331	2.00642	down	T371403	G087584	RNA-seq: Iyer et al 2015	334	chrX
