# Supplementary material for: Long non-coding RNA GBCDRlnc1 induces chemoresistance of gallbladder cancer cells by activating autophagy
Source: Mol Cancer. 2019 Apr 5;18:82. doi: 10.1186/s12943-019-1016-0 (PMC6449938; doi:10.1186/s12943-019-1016-0)
Supplement: Supplementary file 8 — Table S4. List of possible GBCDRlnc1-sence and GBCDRlnc1-antisence interacting proteins identified by mass spectrometry. (XLSX 34 kb) [file 12943_2019_1016_MOESM8_ESM.xlsx]

## Sheet: Sheet1
GBCDRlnc1 Sense
		Score	Mass	Matches	Sequences	emPAI
1	sp|Q08211|DHX9_HUMAN	1029	142181	67 (44)	34 (25)	1.02
2	sp|P19338|NUCL_HUMAN	975	76625	57 (44)	22 (18)	1.41
3	sp|Q12905|ILF2_HUMAN	686	43263	38 (28)	14 (12)	2.76
4	sp|P67809|YBOX1_HUMAN	639	35903	25 (17)	9 (5)	1.64
5	sp|Q00839|HNRPU_HUMAN	635	91269	44 (26)	18 (10)	0.82
6	sp|Q12906|ILF3_HUMAN	628	95678	51 (33)	23 (19)	1.17
7	sp|O60506|HNRPQ_HUMAN	506	69788	56 (29)	24 (18)	1.51
8	sp|P07437|TBB5_HUMAN	468	50095	42 (23)	17 (11)	2.15
9	sp|Q13085|ACACA_HUMAN	353	267095	52 (22)	40 (21)	0.29
10	sp|P68363|TBA1B_HUMAN	336	50804	19 (16)	12 (11)	1.41
11	sp|Q8TEQ6|GEMI5_HUMAN	291	170821	27 (13)	22 (11)	0.23
12	tr|F8VZ49|F8VZ49_HUMAN	266	25842	20 (11)	8 (5)	1.34
13	tr|B4DLW8|B4DLW8_HUMAN	260	60982	21 (11)	16 (10)	0.78
14	tr|F8W930|F8W930_HUMAN	243	66859	23 (11)	15 (8)	0.62
15	sp|P19525|E2AK2_HUMAN	233	62512	19 (10)	14 (8)	0.51
16	sp|P60709|ACTB_HUMAN	230	42052	22 (11)	10 (8)	1.13
17	sp|P08670|VIME_HUMAN	221	53676	23 (10)	18 (10)	0.81
18	sp|P05455|LA_HUMAN	210	46979	14 (9)	11 (7)	0.72
19	sp|P11498|PYC_HUMAN	206	130293	28 (14)	20 (12)	0.41
20	tr|Q5JW30|Q5JW30_HUMAN	202	54903	14 (11)	10 (9)	0.79
21	tr|Q5T6W5|Q5T6W5_HUMAN	198	47756	10 (9)	8 (7)	0.6
22	tr|H0Y8G5|H0Y8G5_HUMAN	195	29820	15 (10)	11 (6)	1.09
23	sp|P51991|ROA3_HUMAN	193	39799	15 (12)	7 (6)	1.05
24	sp|P62701|RS4X_HUMAN	192	29807	16 (9)	8 (6)	1.09
25	sp|Q9H2U1|DHX36_HUMAN	186	115600	21 (12)	14 (7)	0.29
26	sp|P35268|RL22_HUMAN	176	14835	7 (6)	3 (2)	1.28
27	tr|H7BXY3|H7BXY3_HUMAN	174	131495	20 (7)	18 (6)	0.19
28	sp|P62913|RL11_HUMAN	174	20468	7 (5)	3 (2)	0.84
29	sp|P62081|RS7_HUMAN	173	22113	12 (9)	6 (4)	1.03
30	sp|Q86U42|PABP2_HUMAN	168	32843	6 (5)	4 (3)	0.33
31	sp|P06733|ENOA_HUMAN	167	47481	5 (5)	4 (4)	0.4
32	sp|P46781|RS9_HUMAN	158	22635	18 (9)	9 (7)	1.63
33	sp|Q99879|H2B1M_HUMAN	155	13981	11 (7)	4 (3)	2.7
34	sp|P62851|RS25_HUMAN	150	13791	9 (7)	4 (4)	2.03
35	sp|P08238|HS90B_HUMAN	148	83554	16 (6)	13 (6)	0.26
36	sp|Q5VTE0|EF1A3_HUMAN	140	50495	9 (7)	5 (4)	0.37
37	sp|P11142|HSP7C_HUMAN	138	71082	19 (8)	17 (7)	0.44
38	sp|P0C0S8|H2A1_HUMAN	136	14083	7 (4)	3 (2)	0.91
39	sp|P61247|RS3A_HUMAN	127	30154	8 (4)	8 (4)	0.52
40	tr|B4DZC3|B4DZC3_HUMAN	127	103150	14 (7)	10 (5)	0.24
41	tr|Q5JR95|Q5JR95_HUMAN	126	22094	8 (4)	7 (3)	0.76
42	tr|E7ERJ7|E7ERJ7_HUMAN	125	67267	12 (6)	10 (6)	0.33
43	sp|P62805|H4_HUMAN	122	11360	9 (5)	5 (5)	2.77
44	sp|P15880|RS2_HUMAN	121	31590	13 (6)	10 (5)	0.65
45	sp|Q1KMD3|HNRL2_HUMAN	110	85622	14 (7)	10 (6)	0.3
46	tr|C9J9K3|C9J9K3_HUMAN	104	29500	7 (4)	7 (4)	0.53
47	sp|P23528|COF1_HUMAN	104	18719	3 (2)	3 (2)	0.39
48	tr|E7EX29|E7EX29_HUMAN	102	28190	7 (2)	5 (2)	0.25
49	sp|P62899|RL31_HUMAN	102	14454	5 (3)	3 (2)	0.53
50	tr|M0R210|M0R210_HUMAN	101	14524	8 (3)	6 (2)	0.52
51	tr|H7BY10|H7BY10_HUMAN	97	17849	5 (2)	3 (1)	0.19
52	sp|P04406|G3P_HUMAN	97	36201	7 (3)	3 (3)	0.3
53	sp|P0CW22|RS17L_HUMAN	95	15597	12 (4)	6 (3)	1.19
54	tr|G3V153|G3V153_HUMAN	94	70481	6 (2)	5 (2)	0.1
55	sp|Q14011|CIRBP_HUMAN	92	18637	4 (3)	4 (3)	0.65
56	sp|P62277|RS13_HUMAN	92	17212	10 (4)	8 (3)	0.71
57	sp|P52272|HNRPM_HUMAN	91	77749	8 (3)	7 (3)	0.13
58	sp|P05165|PCCA_HUMAN	91	80635	8 (2)	7 (2)	0.08
59	sp|P02768|ALBU_HUMAN	89	71317	10 (5)	9 (4)	0.2
60	sp|P39019|RS19_HUMAN	89	16051	9 (5)	6 (5)	1.6
61	sp|Q96RQ3|MCCA_HUMAN	89	80935	11 (4)	10 (4)	0.17
62	sp|P62269|RS18_HUMAN	89	17708	5 (5)	4 (4)	1.01
63	sp|Q6NZI2|PTRF_HUMAN	88	43450	4 (2)	4 (2)	0.16
64	sp|Q9NR30|DDX21_HUMAN	88	87804	18 (6)	14 (5)	0.25
65	sp|P62158|CALM_HUMAN	87	16827	4 (3)	3 (2)	0.73
66	sp|P02545|LMNA_HUMAN	85	74380	10 (4)	10 (4)	0.19
67	sp|P26373|RL13_HUMAN	85	24304	4 (2)	4 (2)	0.29
68	sp|P37108|SRP14_HUMAN	85	14675	11 (6)	5 (4)	1.84
69	sp|P62753|RS6_HUMAN	80	28834	6 (3)	4 (3)	0.39
70	tr|C9JAB2|C9JAB2_HUMAN	82	27140	4 (3)	3 (2)	0.26
71	sp|O00442|RTCA_HUMAN	79	39825	6 (1)	6 (1)	0.08
72	sp|P10809|CH60_HUMAN	79	61187	7 (2)	7 (2)	0.11
73	sp|P00338|LDHA_HUMAN	78	36950	5 (3)	5 (3)	0.29
74	sp|P62937|PPIA_HUMAN	78	18229	8 (5)	8 (5)	1.34
75	sp|P23396|RS3_HUMAN	75	26842	13 (6)	10 (6)	1.02
76	sp|Q86V81|THOC4_HUMAN	74	26872	9 (1)	6 (1)	0.12
77	sp|P00558|PGK1_HUMAN	73	44985	11 (2)	6 (2)	0.15
78	sp|O00571|DDX3X_HUMAN	72	73597	9 (3)	8 (3)	0.14
79	tr|E7ETK0|E7ETK0_HUMAN	70	15187	5 (2)	4 (2)	0.5
80	sp|P16403|H12_HUMAN	67	21352	4 (4)	2 (2)	0.34
81	tr|C9JNW5|C9JNW5_HUMAN	67	17646	4 (3)	3 (2)	0.69
82	tr|J3KRX5|J3KRX5_HUMAN	64	20386	7 (3)	6 (3)	0.58
83	sp|Q9NUQ6|SPS2L_HUMAN	64	62204	8 (4)	7 (3)	0.23
84	tr|J3KT73|J3KT73_HUMAN	64	7617	6 (1)	4 (1)	0.46
85	tr|J3KTE4|J3KTE4_HUMAN	63	23347	3 (1)	3 (1)	0.14
86	sp|Q13283|G3BP1_HUMAN	63	52189	7 (4)	6 (4)	0.28
87	tr|A8MUD9|A8MUD9_HUMAN	63	24474	4 (3)	3 (2)	0.47
88	sp|P23246|SFPQ_HUMAN	62	76216	5 (2)	4 (2)	0.09
89	tr|H0Y9V9|H0Y9V9_HUMAN	61	21671	3 (2)	3 (2)	0.33
90	sp|Q06830|PRDX1_HUMAN	60	22324	5 (2)	5 (2)	0.32
91	sp|P25705|ATPA_HUMAN	60	59828	10 (4)	7 (4)	0.24
92	tr|E7ETT1|E7ETT1_HUMAN	58	56802	10 (5)	8 (5)	0.33
93	sp|O00411|RPOM_HUMAN	57	140300	9 (3)	9 (3)	0.07
94	tr|X1WI28|X1WI28_HUMAN	57	23416	4 (2)	3 (2)	0.31
95	sp|P62244|RS15A_HUMAN	57	14944	15 (2)	9 (2)	0.51
96	tr|I3L1L3|I3L1L3_HUMAN	56	141124	12 (1)	9 (1)	0.02
97	sp|P16401|H15_HUMAN	55	22566	4 (1)	4 (1)	0.15
98	sp|Q96KR1|ZFR_HUMAN	55	118079	6 (2)	5 (2)	0.06
99	tr|B4DHE8|B4DHE8_HUMAN	54	34961	3 (2)	3 (2)	0.2
100	sp|Q00577|PURA_HUMAN	54	35003	4 (3)	3 (3)	0.31
101	tr|H3BTN5|H3BTN5_HUMAN	54	53524	7 (3)	7 (3)	0.2
102	sp|P06748|NPM_HUMAN	54	32726	5 (1)	5 (1)	0.1
103	sp|P05387|RLA2_HUMAN	54	11658	5 (2)	4 (2)	0.68
104	tr|G8JLB6|G8JLB6_HUMAN	54	51482	5 (2)	4 (2)	0.13
105	sp|P62854|RS26_HUMAN	53	13292	2 (1)	2 (1)	0.26
106	tr|E9PN18|E9PN18_HUMAN	53	28896	21 (1)	4 (1)	0.12
107	sp|P62263|RS14_HUMAN	52	16434	5 (2)	3 (2)	0.45
108	sp|P81605|DCD_HUMAN	51	11391	2 (1)	1 (1)	0.3
109	sp|P62266|RS23_HUMAN	50	15969	2 (2)	1 (1)	0.21
110	tr|J3KTL2|J3KTL2_HUMAN	50	28426	5 (1)	4 (1)	0.12
111	sp|P49458|SRP09_HUMAN	50	10219	2 (1)	2 (1)	0.34
112	sp|Q8NHW5|RLA0L_HUMAN	50	34514	6 (1)	5 (1)	0.1
113	sp|P07237|PDIA1_HUMAN	49	57480	5 (2)	4 (2)	0.12
114	sp|P46783|RS10_HUMAN	49	18886	2 (1)	2 (1)	0.18
115	sp|Q9NS91|RAD18_HUMAN	48	57043	6 (3)	2 (1)	0.06
116	sp|P06576|ATPB_HUMAN	45	56525	8 (3)	6 (3)	0.19
117	tr|H7BYN3|H7BYN3_HUMAN	46	26004	4 (3)	3 (2)	0.44
118	sp|P09382|LEG1_HUMAN	45	15048	5 (2)	4 (1)	0.5
119	tr|E7EVD1|E7EVD1_HUMAN	45	72202	1 (1)	1 (1)	0.05
120	tr|H3BRU6|H3BRU6_HUMAN	45	32033	5 (1)	4 (1)	0.1
121	sp|Q9NXV6|CARF_HUMAN	44	61544	2 (1)	2 (1)	0.05
122	sp|P26368|U2AF2_HUMAN	44	53809	7 (2)	6 (2)	0.13
123	sp|P11387|TOP1_HUMAN	44	91125	6 (1)	5 (1)	0.04
124	sp|Q14258|TRI25_HUMAN	43	72581	2 (1)	2 (1)	0.05
125	tr|H7C2I1|H7C2I1_HUMAN	43	43061	3 (1)	3 (1)	0.08
126	sp|Q2NL82|TSR1_HUMAN	42	92151	4 (1)	4 (1)	0.04
127	sp|P05141|ADT2_HUMAN	42	33059	8 (5)	7 (5)	0.61
128	sp|P19388|RPAB1_HUMAN	42	24650	1 (1)	1 (1)	0.14
129	sp|Q08554|DSC1_HUMAN	42	101406	2 (1)	2 (1)	0.03
130	sp|P62280|RS11_HUMAN	41	18590	2 (1)	2 (1)	0.18
131	sp|Q02878|RL6_HUMAN	41	32765	3 (1)	3 (1)	0.1
132	sp|Q09666|AHNK_HUMAN	41	629213	26 (3)	23 (3)	0.02
133	sp|P61353|RL27_HUMAN	40	15788	3 (2)	3 (2)	0.48
134	sp|Q96FX7|TRM61_HUMAN	40	31704	1 (1)	1 (1)	0.1
135	tr|Q5T3N1|Q5T3N1_HUMAN	40	22741	1 (1)	1 (1)	0.15
136	sp|A4D1E9|GTPBA_HUMAN	40	43191	1 (1)	1 (1)	0.08
137	tr|M0QYS1|M0QYS1_HUMAN	39	24258	2 (1)	2 (1)	0.14
138	tr|H0YN42|H0YN42_HUMAN	39	28921	7 (2)	7 (2)	0.24
139	sp|Q00341|VIGLN_HUMAN	39	141995	23 (3)	9 (2)	0.05
140	sp|P30050|RL12_HUMAN	38	17979	4 (2)	3 (2)	0.41
141	sp|Q86VH2|KIF27_HUMAN	38	161324	7 (1)	7 (1)	0.02
142	tr|M0R117|M0R117_HUMAN	38	18352	3 (2)	3 (2)	0.4
143	sp|P62906|RL10A_HUMAN	37	24987	3 (1)	3 (1)	0.13
144	sp|O75533|SF3B1_HUMAN	37	146479	9 (1)	8 (1)	0.02
145	sp|P60842|IF4A1_HUMAN	37	46353	4 (2)	4 (2)	0.15
146	sp|P60866|RS20_HUMAN	36	13478	4 (2)	3 (2)	0.57
147	tr|B3KVR1|B3KVR1_HUMAN	35	25230	2 (1)	2 (1)	0.13
148	sp|Q15393|SF3B3_HUMAN	35	136575	6 (3)	6 (3)	0.07
149	sp|P25398|RS12_HUMAN	35	14905	4 (1)	4 (1)	0.23
150	tr|I3L3D5|I3L3D5_HUMAN	35	17620	1 (1)	1 (1)	0.19
151	tr|J3KT29|J3KT29_HUMAN	35	13241	2 (2)	2 (2)	0.58
152	sp|P18669|PGAM1_HUMAN	35	28900	5 (2)	3 (2)	0.24
153	tr|G3V2Q1|G3V2Q1_HUMAN	33	33607	6 (2)	6 (2)	0.21
154	tr|M0QYT0|M0QYT0_HUMAN	33	36392	5 (1)	5 (1)	0.09
155	sp|Q6P158|DHX57_HUMAN	33	157103	8 (2)	8 (2)	0.04
156	tr|E7ESE2|E7ESE2_HUMAN	33	22442	3 (1)	3 (1)	0.15
157	sp|Q13151|ROA0_HUMAN	33	30993	3 (2)	3 (2)	0.23
158	sp|Q8IYB7|DI3L2_HUMAN	32	100243	5 (2)	4 (2)	0.07
159	sp|P10155|RO60_HUMAN	32	61372	5 (1)	5 (1)	0.05
160	sp|P62942|FKB1A_HUMAN	32	12000	4 (1)	4 (1)	0.29
161	sp|Q15020|SART3_HUMAN	32	110721	12 (4)	12 (4)	0.12
162	tr|E5RI99|E5RI99_HUMAN	31	12819	1 (1)	1 (1)	0.27
163	sp|Q96T37|RBM15_HUMAN	31	107352	4 (1)	3 (1)	0.03
164	tr|E9PPJ0|E9PPJ0_HUMAN	30	98223	4 (1)	4 (1)	0.03
165	tr|Q5HY54|Q5HY54_HUMAN	30	279115	9 (1)	9 (1)	0.01
166	tr|E9PLX7|E9PLX7_HUMAN	30	12526	3 (1)	3 (1)	0.27
167	sp|Q6UXN7|TO20L_HUMAN	30	17973	3 (1)	3 (1)	0.19
168	tr|E9PKZ0|E9PKZ0_HUMAN	30	22603	2 (1)	2 (1)	0.15
169	tr|B4E022|B4E022_HUMAN	30	63410	3 (1)	3 (1)	0.05
170	sp|P67936|TPM4_HUMAN	30	28619	3 (1)	3 (1)	0.12
171	sp|Q08J23|NSUN2_HUMAN	30	87214	10 (1)	9 (1)	0.04
172	sp|Q9UQD0|SCN8A_HUMAN	30	227358	2 (1)	2 (1)	0.01
173	sp|P42766|RL35_HUMAN	30	14543	2 (1)	2 (1)	0.23
174	tr|J3KTJ8|J3KTJ8_HUMAN	29	11491	3 (2)	2 (1)	0.3
175	sp|Q9BQ67|GRWD1_HUMAN	29	49787	2 (2)	2 (2)	0.14
176	tr|J3QTJ6|J3QTJ6_HUMAN	29	795150	29 (1)	24 (1)
177	sp|P10599|THIO_HUMAN	29	12015	2 (1)	2 (1)	0.29
178	sp|Q8TEW0|PARD3_HUMAN	29	151844	6 (1)	6 (1)	0.02
179	sp|P38159|RBMX_HUMAN	28	42306	3 (2)	2 (2)	0.16
180	sp|Q9HCC0|MCCB_HUMAN	28	61808	6 (1)	6 (1)	0.05
181	tr|B4DJP7|B4DJP7_HUMAN	28	13454	3 (1)	2 (1)	0.25
182	sp|O60361|NDK8_HUMAN	28	15690	2 (1)	2 (1)	0.22
183	sp|Q9H467|CUED2_HUMAN	28	32046	4 (1)	1 (1)	0.1
184	sp|Q01081|U2AF1_HUMAN	28	28368	2 (1)	2 (1)	0.12
185	sp|P46940|IQGA1_HUMAN	27	189761	13 (1)	9 (1)	0.02
186	sp|Q92499|DDX1_HUMAN	27	83349	1 (1)	1 (1)	0.04
187	sp|Q2VIR3|IF2GL_HUMAN	27	51766	1 (1)	1 (1)	0.06
188	tr|J3KP15|J3KP15_HUMAN	27	15362	4 (2)	3 (2)	0.49
189	tr|C9J2Y9|C9J2Y9_HUMAN	26	134397	5 (1)	4 (1)	0.02
190	sp|Q9UBU9|NXF1_HUMAN	26	70652	5 (1)	5 (1)	0.05
191	tr|B4DT31|B4DT31_HUMAN	26	69993	4 (1)	4 (1)	0.05
192	tr|C9JYQ9|C9JYQ9_HUMAN	25	14470	2 (1)	2 (1)	0.24
193	sp|Q12797|ASPH_HUMAN	25	86266	2 (1)	2 (1)	0.04
194	sp|P20333|TNR1B_HUMAN	25	49857	35 (1)	1 (1)	0.07
195	sp|Q96PK6|RBM14_HUMAN	24	69620	2 (1)	2 (1)	0.05
196	sp|P26641|EF1G_HUMAN	24	50429	2 (1)	2 (1)	0.07
197	sp|P62273|RS29_HUMAN	24	6900	1 (1)	1 (1)	0.52
198	tr|X6RJP6|X6RJP6_HUMAN	24	21244	21 (2)	5 (2)	0.34
199	tr|K7EJ78|K7EJ78_HUMAN	24	14807	3 (1)	3 (1)	0.23
200	sp|Q9UPT6|JIP3_HUMAN	24	148562	1 (1)	1 (1)	0.02
201	tr|H3BTB9|H3BTB9_HUMAN	24	15983	1 (1)	1 (1)	0.21
202	sp|Q9Y5Q9|TF3C3_HUMAN	23	102006	5 (1)	5 (1)	0.03
203	sp|Q9UJA5|TRM6_HUMAN	23	56049	5 (1)	4 (1)	0.06
204	sp|Q14651|PLSI_HUMAN	23	70608	2 (1)	2 (1)	0.05
205	sp|P62310|LSM3_HUMAN	23	11838	1 (1)	1 (1)	0.29
206	sp|P05386|RLA1_HUMAN	23	11621	1 (1)	1 (1)	0.3
207	tr|H9KV75|H9KV75_HUMAN	23	95279	3 (1)	3 (1)	0.03
208	sp|P12004|PCNA_HUMAN	23	29092	4 (1)	3 (1)	0.11
209	sp|P50990|TCPQ_HUMAN	23	60153	2 (1)	2 (1)	0.05
210	sp|Q9NZ01|TECR_HUMAN	23	36410	3 (1)	3 (1)	0.09
211	tr|G3V1V0|G3V1V0_HUMAN	23	18311	7 (1)	6 (1)	0.18
212	tr|J3QLR8|J3QLR8_HUMAN	22	17563	1 (1)	1 (1)	0.19
213	sp|Q9H4Z3|PCIF1_HUMAN	22	81531	3 (1)	3 (1)	0.04
214	sp|P53999|TCP4_HUMAN	22	14386	2 (1)	2 (1)	0.24
215	sp|P38646|GRP75_HUMAN	22	73920	7 (1)	5 (1)	0.04
216	sp|Q12789|TF3C1_HUMAN	22	241062	10 (1)	10 (1)	0.01
217	sp|O43290|SNUT1_HUMAN	22	90371	17 (2)	3 (1)	0.07
218	sp|P13010|XRCC5_HUMAN	21	83222	3 (1)	3 (1)	0.04
219	sp|P22314|UBA1_HUMAN	21	118858	2 (1)	2 (1)	0.03
220	tr|B1AKP7|B1AKP7_HUMAN	21	33783	1 (1)	1 (1)	0.1
221	tr|C9K025|C9K025_HUMAN	21	10696	3 (1)	3 (1)	0.32
222	sp|Q9UNQ2|DIM1_HUMAN	21	35499	4 (1)	4 (1)	0.09
223	sp|P62979|RS27A_HUMAN	20	18296	3 (1)	2 (1)	0.18
224	sp|Q9BZY9|TRI31_HUMAN	20	49069	4 (1)	3 (1)	0.07
225	sp|Q9Y4F1|FARP1_HUMAN	20	119300	4 (1)	4 (1)	0.03
226	tr|H7C3T4|H7C3T4_HUMAN	20	18485	2 (1)	2 (1)	0.18
227	sp|Q6ZV70|LANC3_HUMAN	20	47145	2 (2)	1 (1)	0.07
228	tr|E9PR30|E9PR30_HUMAN	20	10898	3 (1)	1 (1)	0.32
229	sp|P40926|MDHM_HUMAN	19	35937	2 (1)	2 (1)	0.09
230	sp|Q8N998|CCD89_HUMAN	19	44181	2 (1)	1 (1)	0.07
231	tr|A6NM32|A6NM32_HUMAN	18	6493	1 (1)	1 (1)	0.56
232	tr|H0YAA0|H0YAA0_HUMAN	18	10315	3 (1)	2 (1)	0.34
233	sp|P13639|EF2_HUMAN	18	96246	4 (1)	4 (1)	0.03
234	sp|J3KSC0|CR064_HUMAN	18	15179	2 (1)	2 (1)	0.22
235	sp|Q9HC10|OTOF_HUMAN	18	228207	16 (1)	10 (1)	0.01
236	tr|H0YH88|H0YH88_HUMAN	17	21179	2 (1)	2 (1)	0.16
237	sp|P35270|SPRE_HUMAN	17	28316	79 (1)	3 (1)	0.12
238	tr|B7Z4L4|B7Z4L4_HUMAN	16	50004	5 (1)	4 (1)	0.07
239	sp|O95425|SVIL_HUMAN	15	249417	11 (1)	7 (1)	0.01
GBCDRlnc1 Antisense
		Score	Mass	Matches	Sequences	emPAI
1	sp|P19338|NUCL_HUMAN	888	76625	54 (42)	17 (15)	1.13
2	sp|Q08211|DHX9_HUMAN	885	142181	63 (43)	32 (23)	0.98
3	sp|Q00839|HNRPU_HUMAN	756	91269	49 (26)	22 (10)	0.89
4	sp|O60506|HNRPQ_HUMAN	596	69788	56 (34)	19 (17)	1.88
5	sp|Q12905|ILF2_HUMAN	578	43263	32 (22)	13 (11)	2.01
6	sp|Q12906|ILF3_HUMAN	542	95678	52 (28)	23 (16)	0.96
7	sp|P67809|YBOX1_HUMAN	539	35903	27 (18)	8 (5)	1.64
8	tr|F8VZ49|F8VZ49_HUMAN	410	25842	28 (19)	8 (6)	2.37
9	sp|P07437|TBB5_HUMAN	375	50095	39 (20)	16 (11)	1.44
10	tr|B4DLW8|B4DLW8_HUMAN	318	60982	29 (18)	17 (13)	1.32
11	sp|Q13085|ACACA_HUMAN	298	267095	61 (23)	51 (20)	0.31
12	sp|P22626|ROA2_HUMAN	297	37464	34 (15)	14 (9)	1.54
13	sp|P05455|LA_HUMAN	294	46979	18 (11)	14 (8)	0.97
14	sp|P62701|RS4X_HUMAN	291	29807	26 (15)	10 (7)	1.88
15	sp|P51991|ROA3_HUMAN	284	39799	22 (14)	12 (9)	1.6
16	sp|P11498|PYC_HUMAN	268	130293	30 (14)	20 (12)	0.38
17	sp|P68363|TBA1B_HUMAN	262	50804	16 (10)	11 (9)	0.87
18	tr|B4DZC3|B4DZC3_HUMAN	228	103150	17 (8)	11 (7)	0.24
19	sp|P15880|RS2_HUMAN	222	31590	14 (11)	9 (7)	1.22
20	tr|F8W930|F8W930_HUMAN	213	66859	25 (8)	17 (6)	0.4
21	tr|D6R9P3|D6R9P3_HUMAN	193	30398	13 (8)	8 (6)	0.86
22	sp|P46781|RS9_HUMAN	192	22635	25 (13)	11 (8)	2.02
23	sp|P62081|RS7_HUMAN	187	22113	9 (8)	5 (5)	1.33
24	sp|Q86U42|PABP2_HUMAN	180	32843	9 (4)	4 (2)	0.21
25	tr|J3KP15|J3KP15_HUMAN	175	15362	9 (8)	3 (3)	1.72
26	sp|O00442|RTCA_HUMAN	167	39825	7 (5)	6 (4)	0.49
27	sp|P0CW22|RS17L_HUMAN	153	15597	13 (8)	5 (5)	2.95
28	sp|Q9H2U1|DHX36_HUMAN	149	115600	24 (11)	19 (8)	0.32
29	sp|P61978|HNRPK_HUMAN	148	51230	12 (8)	10 (6)	0.45
30	sp|P39019|RS19_HUMAN	145	16051	7 (6)	7 (6)	2.15
31	tr|K7EJT5|K7EJT5_HUMAN	145	5080	5 (3)	3 (2)	1.94
32	sp|P37108|SRP14_HUMAN	140	14675	9 (5)	5 (4)	1.84
33	sp|P62913|RL11_HUMAN	136	20468	6 (4)	3 (2)	0.58
34	sp|Q9NR30|DDX21_HUMAN	134	87804	23 (8)	17 (8)	0.34
35	tr|C9J9K3|C9J9K3_HUMAN	134	29500	8 (4)	5 (4)	0.53
36	sp|P61247|RS3A_HUMAN	134	30154	11 (5)	7 (3)	0.37
37	sp|P16401|H15_HUMAN	134	22566	6 (3)	5 (3)	0.52
38	sp|P62277|RS13_HUMAN	133	17212	14 (6)	7 (4)	1.45
39	sp|P62851|RS25_HUMAN	129	13791	13 (6)	5 (3)	1.43
40	sp|P04406|G3P_HUMAN	128	36201	11 (5)	6 (3)	0.55
41	sp|Q5VTE0|EF1A3_HUMAN	127	50495	9 (5)	7 (4)	0.29
42	sp|P05165|PCCA_HUMAN	125	80635	13 (6)	11 (5)	0.27
43	sp|Q1KMD3|HNRL2_HUMAN	125	85622	14 (6)	12 (6)	0.25
44	tr|Q5JW30|Q5JW30_HUMAN	121	54903	14 (7)	11 (6)	0.5
45	sp|P23246|SFPQ_HUMAN	121	76216	8 (4)	6 (3)	0.18
46	sp|P23396|RS3_HUMAN	118	26842	14 (6)	8 (4)	0.6
47	sp|P62241|RS8_HUMAN	118	24475	9 (5)	7 (4)	0.67
48	sp|P19525|E2AK2_HUMAN	116	62512	11 (4)	10 (4)	0.23
49	sp|P11940|PABP1_HUMAN	115	70854	16 (9)	13 (9)	0.5
50	sp|P60709|ACTB_HUMAN	115	42052	9 (5)	8 (5)	0.46
51	sp|Q13151|ROA0_HUMAN	110	30993	6 (3)	3 (2)	0.36
52	sp|P52272|HNRPM_HUMAN	109	77749	9 (3)	9 (3)	0.13
53	sp|P62899|RL31_HUMAN	107	14454	5 (3)	3 (2)	0.53
54	sp|Q96HQ2|C2AIL_HUMAN	106	13244	1 (1)	1 (1)	0.26
55	sp|P16403|H12_HUMAN	103	21352	9 (5)	4 (3)	0.55
56	sp|Q14011|CIRBP_HUMAN	102	18637	5 (3)	5 (3)	0.65
57	sp|Q14444|CAPR1_HUMAN	95	78489	8 (4)	7 (4)	0.18
58	sp|Q13247|SRSF6_HUMAN	93	39677	7 (2)	4 (2)	0.17
59	sp|Q15020|SART3_HUMAN	90	110721	12 (4)	12 (4)	0.12
60	sp|P26373|RL13_HUMAN	89	24304	13 (5)	8 (4)	0.67
61	sp|P08238|HS90B_HUMAN	89	83554	11 (5)	11 (5)	0.21
62	sp|P11387|TOP1_HUMAN	88	91125	15 (4)	12 (4)	0.15
63	tr|A2A3R5|A2A3R5_HUMAN	86	25067	6 (2)	4 (2)	0.28
64	tr|C9JAB2|C9JAB2_HUMAN	86	27140	7 (5)	5 (3)	0.59
65	tr|H7BY10|H7BY10_HUMAN	85	17849	5 (3)	2 (2)	0.68
66	tr|M0QYK5|M0QYK5_HUMAN	83	7661	2 (2)	1 (1)	0.46
67	sp|P62854|RS26_HUMAN	83	13292	3 (1)	3 (1)	0.26
68	sp|P62269|RS18_HUMAN	83	17708	9 (3)	7 (3)	0.69
69	tr|J3KTL2|J3KTL2_HUMAN	80	28426	10 (5)	7 (4)	0.56
70	tr|D6RAN4|D6RAN4_HUMAN	79	20819	6 (3)	6 (3)	0.56
71	sp|Q13283|G3BP1_HUMAN	77	52189	12 (6)	8 (6)	0.44
72	sp|P05387|RLA2_HUMAN	76	11658	4 (2)	4 (2)	0.68
73	tr|E7ETK0|E7ETK0_HUMAN	76	15187	9 (3)	3 (2)	0.5
74	sp|Q6NZI2|PTRF_HUMAN	74	43450	5 (3)	5 (3)	0.25
75	tr|G8JLB6|G8JLB6_HUMAN	73	51482	4 (2)	4 (2)	0.13
76	sp|Q00059|TFAM_HUMAN	72	29306	6 (4)	5 (3)	0.54
77	tr|E9PB61|E9PB61_HUMAN	72	27541	15 (4)	5 (3)	0.41
78	tr|M0R210|M0R210_HUMAN	70	14524	10 (3)	6 (2)	0.52
79	sp|P18124|RL7_HUMAN	70	29264	12 (4)	7 (3)	0.38
80	tr|C9JNW5|C9JNW5_HUMAN	69	17646	3 (3)	3 (3)	0.69
81	sp|Q99880|H2B1L_HUMAN	68	13944	10 (4)	5 (3)	0.92
82	tr|B1AKP7|B1AKP7_HUMAN	68	33783	3 (1)	3 (1)	0.1
83	sp|P0C0S8|H2A1_HUMAN	68	14083	5 (3)	3 (2)	0.91
84	sp|Q9NUQ6|SPS2L_HUMAN	66	62204	9 (3)	8 (3)	0.17
85	sp|Q8WXX5|DNJC9_HUMAN	65	30062	4 (3)	4 (3)	0.37
86	sp|P49458|SRP09_HUMAN	65	10219	3 (1)	3 (1)	0.34
87	sp|P05388|RLA0_HUMAN	62	34423	7 (3)	6 (3)	0.32
88	tr|J3KRX5|J3KRX5_HUMAN	63	20386	10 (5)	7 (3)	0.84
89	tr|J3QQQ9|J3QQQ9_HUMAN	63	12684	5 (4)	4 (3)	1.05
90	tr|Q5T8U3|Q5T8U3_HUMAN	62	21702	2 (1)	2 (1)	0.15
91	sp|P60866|RS20_HUMAN	62	13478	4 (3)	2 (2)	0.57
92	sp|P08107|HSP71_HUMAN	62	70294	5 (2)	5 (2)	0.1
93	sp|Q9UNQ2|DIM1_HUMAN	61	35499	5 (1)	4 (1)	0.09
94	sp|Q8TEQ6|GEMI5_HUMAN	59	170821	6 (3)	6 (3)	0.06
95	sp|Q96KR1|ZFR_HUMAN	59	118079	5 (1)	5 (1)	0.03
96	tr|X1WI28|X1WI28_HUMAN	58	23416	5 (3)	3 (2)	0.31
97	sp|P62266|RS23_HUMAN	58	15969	2 (1)	2 (1)	0.21
98	tr|H0Y4X3|H0Y4X3_HUMAN	58	36888	4 (2)	4 (2)	0.19
99	sp|P05141|ADT2_HUMAN	56	33059	6 (3)	4 (3)	0.33
100	sp|P26368|U2AF2_HUMAN	55	53809	8 (3)	6 (3)	0.19
101	sp|P52597|HNRPF_HUMAN	54	45985	8 (2)	6 (2)	0.15
102	tr|J3KT73|J3KT73_HUMAN	54	7617	4 (2)	4 (2)	1.13
103	tr|S4R456|S4R456_HUMAN	54	8021	7 (3)	2 (2)	1.08
104	sp|Q00577|PURA_HUMAN	54	35003	3 (1)	3 (1)	0.09
105	tr|E7ETT1|E7ETT1_HUMAN	51	56802	10 (5)	10 (5)	0.33
106	sp|P05198|IF2A_HUMAN	51	36374	4 (2)	3 (2)	0.19
107	tr|U3KQR5|U3KQR5_HUMAN	51	17974	2 (1)	2 (1)	0.19
108	sp|P07355|ANXA2_HUMAN	51	38808	9 (3)	8 (3)	0.28
109	tr|E7EPB3|E7EPB3_HUMAN	51	14663	1 (1)	1 (1)	0.23
110	sp|Q00341|VIGLN_HUMAN	50	141995	18 (2)	10 (2)	0.05
111	sp|P00338|LDHA_HUMAN	50	36950	4 (1)	4 (1)	0.09
112	tr|B5MCF9|B5MCF9_HUMAN	50	66435	5 (2)	5 (2)	0.1
113	sp|P51398|RT29_HUMAN	50	45880	5 (1)	4 (1)	0.07
114	sp|P46783|RS10_HUMAN	49	18886	2 (1)	2 (1)	0.18
115	sp|Q9HCC0|MCCB_HUMAN	49	61808	6 (2)	6 (2)	0.11
116	sp|P53999|TCP4_HUMAN	48	14386	1 (1)	1 (1)	0.24
117	tr|E9PN18|E9PN18_HUMAN	48	28896	19 (3)	5 (2)	0.24
118	sp|Q9NZI8|IF2B1_HUMAN	48	63783	13 (3)	8 (3)	0.16
119	sp|Q9NZB2|F120A_HUMAN	48	123008	12 (3)	9 (3)	0.08
120	tr|K7EM90|K7EM90_HUMAN	48	21064	2 (1)	2 (1)	0.16
121	tr|E9PLT0|E9PLT0_HUMAN	48	75164	13 (1)	9 (1)	0.04
122	sp|Q8IYB7|DI3L2_HUMAN	47	100243	8 (2)	6 (2)	0.07
123	sp|Q14258|TRI25_HUMAN	47	72581	6 (3)	6 (3)	0.14
124	sp|Q9BQG0|MBB1A_HUMAN	47	149731	18 (2)	14 (2)	0.04
125	sp|O43143|DHX15_HUMAN	47	91673	7 (1)	7 (1)	0.04
126	sp|P05109|S10A8_HUMAN	47	10885	1 (1)	1 (1)	0.32
127	tr|G5E9V5|G5E9V5_HUMAN	47	41354	5 (2)	5 (2)	0.17
128	tr|G5EA06|G5EA06_HUMAN	47	41588	2 (1)	2 (1)	0.08
129	tr|H0Y6E7|H0Y6E7_HUMAN	46	31837	7 (3)	6 (2)	0.35
130	sp|P81605|DCD_HUMAN	46	11391	3 (2)	2 (1)	0.3
131	tr|H7C2I1|H7C2I1_HUMAN	45	43061	3 (1)	3 (1)	0.08
132	sp|P62244|RS15A_HUMAN	39	14944	12 (2)	7 (2)	0.51
133	tr|B3KVR1|B3KVR1_HUMAN	45	25230	1 (1)	1 (1)	0.13
134	sp|Q9UJA5|TRM6_HUMAN	45	56049	8 (2)	8 (2)	0.12
135	sp|Q2NL82|TSR1_HUMAN	45	92151	10 (1)	10 (1)	0.04
136	sp|P62805|H4_HUMAN	44	11360	4 (1)	4 (1)	0.3
137	tr|B4DLC0|B4DLC0_HUMAN	44	32601	3 (1)	3 (1)	0.1
138	sp|Q96RQ3|MCCA_HUMAN	44	80935	13 (1)	11 (1)	0.04
139	tr|E9PJD9|E9PJD9_HUMAN	44	10235	3 (2)	2 (1)	0.34
140	tr|E7EVD1|E7EVD1_HUMAN	43	72202	4 (1)	3 (1)	0.05
141	sp|Q14694|UBP10_HUMAN	43	87707	2 (1)	2 (1)	0.04
142	tr|K7EJB5|K7EJB5_HUMAN	43	6140	1 (1)	1 (1)	0.59
143	tr|C9J6P4|C9J6P4_HUMAN	43	115838	7 (1)	6 (1)	0.03
144	sp|P46777|RL5_HUMAN	42	34569	4 (1)	4 (1)	0.1
145	tr|B4DF73|B4DF73_HUMAN	42	23713	3 (1)	3 (1)	0.14
146	tr|M0QZC5|M0QZC5_HUMAN	42	14103	4 (2)	4 (2)	0.54
147	sp|P10155|RO60_HUMAN	42	61372	4 (2)	4 (2)	0.11
148	tr|H0Y2L4|H0Y2L4_HUMAN	41	38726	4 (2)	3 (1)	0.09
149	sp|Q9UBU9|NXF1_HUMAN	41	70652	6 (2)	5 (2)	0.1
150	tr|E9PKU4|E9PKU4_HUMAN	41	25806	1 (1)	1 (1)	0.13
151	sp|P30050|RL12_HUMAN	41	17979	3 (2)	2 (1)	0.19
152	sp|P62263|RS14_HUMAN	40	16434	2 (2)	1 (1)	0.21
153	tr|H3BPE7|H3BPE7_HUMAN	40	53693	2 (1)	2 (1)	0.06
154	sp|Q9UKL3|C8AP2_HUMAN	40	224858	9 (1)	8 (1)	0.01
155	sp|P02768|ALBU_HUMAN	39	71317	11 (1)	7 (1)	0.05
156	tr|M0R329|M0R329_HUMAN	39	17107	1 (1)	1 (1)	0.2
157	sp|Q2VIR3|IF2GL_HUMAN	39	51766	5 (2)	4 (2)	0.13
158	tr|E5RI99|E5RI99_HUMAN	39	12819	1 (1)	1 (1)	0.27
159	sp|P53621|COPA_HUMAN	37	139797	6 (1)	5 (1)	0.02
160	tr|F8WE49|F8WE49_HUMAN	37	35576	6 (2)	2 (1)	0.09
161	tr|H0YAA0|H0YAA0_HUMAN	37	10315	5 (2)	2 (1)	0.34
162	sp|Q9H6F5|CCD86_HUMAN	37	40325	3 (1)	3 (1)	0.08
163	sp|A4FU69|EFCB5_HUMAN	36	174264	18 (1)	13 (1)	0.02
164	tr|H0YIB4|H0YIB4_HUMAN	36	12774	4 (1)	4 (1)	0.27
165	sp|P61353|RL27_HUMAN	35	15788	3 (2)	3 (2)	0.48
166	sp|Q9BXS6|NUSAP_HUMAN	35	49593	4 (1)	4 (1)	0.07
167	sp|Q9Y333|LSM2_HUMAN	35	10942	2 (1)	2 (1)	0.31
168	sp|Q9BYN8|RT26_HUMAN	34	24254	2 (1)	2 (1)	0.14
169	sp|Q96FX7|TRM61_HUMAN	34	31704	1 (1)	1 (1)	0.1
170	sp|P53350|PLK1_HUMAN	34	68953	3 (1)	3 (1)	0.05
171	tr|H7BXY3|H7BXY3_HUMAN	33	131495	13 (2)	11 (2)	0.05
172	sp|Q15233|NONO_HUMAN	33	54311	13 (3)	7 (3)	0.19
173	tr|J3QLR8|J3QLR8_HUMAN	32	17563	3 (2)	3 (2)	0.42
174	sp|Q12797|ASPH_HUMAN	32	86266	8 (3)	7 (3)	0.12
175	tr|H0YKD8|H0YKD8_HUMAN	32	19174	3 (1)	2 (1)	0.18
176	sp|Q08J23|NSUN2_HUMAN	32	87214	11 (1)	11 (1)	0.04
177	tr|C9J2Y9|C9J2Y9_HUMAN	32	134397	2 (1)	2 (1)	0.02
178	sp|P19388|RPAB1_HUMAN	31	24650	3 (1)	3 (1)	0.14
179	tr|E9PR30|E9PR30_HUMAN	31	10898	1 (1)	1 (1)	0.32
180	sp|O00411|RPOM_HUMAN	31	140300	10 (1)	9 (1)	0.02
181	tr|H0YF10|H0YF10_HUMAN	30	23461	3 (1)	3 (1)	0.14
182	sp|P62829|RL23_HUMAN	30	14970	4 (2)	3 (2)	0.51
183	sp|Q8IUH5|ZDH17_HUMAN	30	73732	31 (2)	3 (1)	0.04
184	sp|Q6P158|DHX57_HUMAN	29	157103	10 (1)	8 (1)	0.02
185	tr|H0YHM4|H0YHM4_HUMAN	29	9884	3 (2)	2 (1)	0.35
186	tr|Q8WVC2|Q8WVC2_HUMAN	28	8958	2 (1)	1 (1)	0.39
187	sp|Q9UMS4|PRP19_HUMAN	28	55603	2 (1)	2 (1)	0.06
188	sp|Q5T5S1|CC183_HUMAN	28	63049	2 (1)	2 (1)	0.05
189	sp|A8K010|CF176_HUMAN	27	21846	1 (1)	1 (1)	0.15
190	tr|M0QYS1|M0QYS1_HUMAN	27	24258	5 (1)	5 (1)	0.14
191	tr|J3KTE4|J3KTE4_HUMAN	27	23347	3 (1)	3 (1)	0.14
192	sp|Q96T37|RBM15_HUMAN	27	107352	7 (1)	4 (1)	0.03
193	sp|P31151|S10A7_HUMAN	27	11578	2 (1)	2 (1)	0.3
194	tr|Q9NZE6|Q9NZE6_HUMAN	26	36301	5 (1)	4 (1)	0.09
195	tr|F8WDI2|F8WDI2_HUMAN	26	4999	1 (1)	1 (1)	0.73
196	tr|C9JYQ9|C9JYQ9_HUMAN	26	14470	2 (1)	2 (1)	0.24
197	sp|P28370|SMCA1_HUMAN	26	123211	9 (1)	8 (1)	0.03
198	tr|G3V160|G3V160_HUMAN	26	50443	1 (1)	1 (1)	0.07
199	sp|P31942|HNRH3_HUMAN	25	36960	3 (1)	3 (1)	0.09
200	tr|C9JRT8|C9JRT8_HUMAN	25	56567	3 (1)	2 (1)	0.06
201	tr|M0QXS5|M0QXS5_HUMAN	25	59292	3 (1)	3 (1)	0.06
202	tr|K7EJB6|K7EJB6_HUMAN	25	36032	3 (1)	2 (1)	0.09
203	tr|G3V2Q1|G3V2Q1_HUMAN	25	33607	4 (2)	3 (2)	0.21
204	sp|Q86YR5|GPSM1_HUMAN	25	75091	2 (1)	2 (1)	0.04
205	tr|Q5T8A0|Q5T8A0_HUMAN	24	30745	2 (1)	2 (1)	0.11
206	tr|F2Z2E2|F2Z2E2_HUMAN	24	179999	8 (1)	6 (1)	0.02
207	tr|B4DX66|B4DX66_HUMAN	24	62946	6 (1)	3 (1)	0.05
208	sp|Q9UPQ9|TNR6B_HUMAN	24	194739	12 (1)	6 (1)	0.02
209	tr|F8WB72|F8WB72_HUMAN	23	6813	1 (1)	1 (1)	0.53
210	sp|P62304|RUXE_HUMAN	23	10854	6 (1)	5 (1)	0.32
211	sp|Q9H814|PHAX_HUMAN	23	44546	2 (1)	2 (1)	0.07
212	sp|Q9Y3I0|RTCB_HUMAN	23	55688	3 (1)	3 (1)	0.06
213	tr|M0QYQ9|M0QYQ9_HUMAN	22	5587	1 (1)	1 (1)	0.65
214	tr|F5H013|F5H013_HUMAN	22	7705	1 (1)	1 (1)	0.46
215	tr|H3BTN5|H3BTN5_HUMAN	22	53524	8 (1)	8 (1)	0.06
216	sp|Q8NHB1|OR2V1_HUMAN	22	35517	1 (1)	1 (1)	0.09
217	tr|Q5VU11|Q5VU11_HUMAN	21	28436	2 (1)	2 (1)	0.12
218	sp|Q96RQ9|OXLA_HUMAN	21	63070	3 (1)	2 (1)	0.05
219	tr|M0QZR9|M0QZR9_HUMAN	21	17178	1 (1)	1 (1)	0.2
220	tr|H0YHB7|H0YHB7_HUMAN	20	25441	5 (1)	5 (1)	0.13
221	sp|P32249|GP183_HUMAN	20	42052	6 (1)	2 (1)	0.08
222	tr|H0Y7H7|H0Y7H7_HUMAN	20	160256	24 (1)	20 (1)	0.02
223	sp|Q92538|GBF1_HUMAN	20	208367	6 (1)	5 (1)	0.02
224	sp|P52179|MYOM1_HUMAN	20	188992	7 (1)	6 (1)	0.02
225	sp|P06702|S10A9_HUMAN	19	13291	2 (1)	2 (1)	0.26
226	sp|Q15393|SF3B3_HUMAN	19	136575	9 (1)	8 (1)	0.02
227	sp|Q5VUG0|SMBT2_HUMAN	19	102095	4 (1)	3 (1)	0.03
228	sp|P55265|DSRAD_HUMAN	19	137178	9 (1)	8 (1)	0.02
229	tr|G5EA30|G5EA30_HUMAN	19	55564	1 (1)	1 (1)	0.06
230	tr|H0YIV4|H0YIV4_HUMAN	18	44972	4 (1)	4 (1)	0.07
231	tr|F5H012|F5H012_HUMAN	18	55073	63 (1)	2 (1)	0.06
232	sp|P30486|1B48_HUMAN	17	40679	1 (1)	1 (1)	0.08
233	sp|O43172|PRP4_HUMAN	17	59097	2 (1)	2 (1)	0.06
234	sp|Q5D0E6|DALD3_HUMAN	17	60180	2 (1)	2 (1)	0.05
235	tr|E5RHP0|E5RHP0_HUMAN	16	9422	1 (1)	1 (1)	0.37
236	sp|O75564|JERKY_HUMAN	16	57993	2 (1)	2 (1)	0.06
237	sp|Q92769|HDAC2_HUMAN	16	55899	6 (1)	6 (1)	0.06
238	tr|M0QX71|M0QX71_HUMAN	16	25632	1 (1)	1 (1)	0.13
239	sp|Q92604|LGAT1_HUMAN	16	43289	2 (1)	2 (1)	0.08
240	sp|P42766|RL35_HUMAN	16	14543	3 (1)	3 (1)	0.23
241	tr|H0YDE2|H0YDE2_HUMAN	16	85415	6 (1)	6 (1)	0.04
242	sp|P05023|AT1A1_HUMAN	15	114135	2 (1)	2 (1)	0.03
243	sp|Q6IQ55|TTBK2_HUMAN	15	138240	6 (1)	5 (1)	0.02
244	sp|P80404|GABT_HUMAN	15	57087	4 (1)	4 (1)	0.06
245	sp|Q9UFH2|DYH17_HUMAN	14	515280	14 (1)	12 (1)	0.01
